# Supplementary material for: Development of a bioavailability-based acute effects assessment method for nickel
Source: Environ Toxicol Chem. 2025 Jan 6;44(3):841–55. doi: 10.1093/etojnl/vgae071 (PMC11864204; doi:10.1093/etojnl/vgae071)
Supplement: vgae071_Supplementary_Data [file vgae071_supplementary_data.zip]

Archive with 11 entries (6 files):
- vgae071_Supplementary_Data/
- vgae071_Supplementary_Data/S1-S3_Acute Ni BLM paper.pdf
- vgae071_Supplementary_Data/S4_Acute Ni bioavailability tool/
- vgae071_Supplementary_Data/S4_Acute Ni bioavailability tool.zip
- vgae071_Supplementary_Data/S4_Acute Ni bioavailability tool/Acute Ni bioavailability tool/
- vgae071_Supplementary_Data/S4_Acute Ni bioavailability tool/Acute Ni bioavailability tool/15.xlsx
- vgae071_Supplementary_Data/S4_Acute Ni bioavailability tool/__MACOSX/
- vgae071_Supplementary_Data/S4_Acute Ni bioavailability tool/__MACOSX/._Acute Ni bioavailability tool
- vgae071_Supplementary_Data/S4_Acute Ni bioavailability tool/__MACOSX/Acute Ni bioavailability tool/
- vgae071_Supplementary_Data/S4_Acute Ni bioavailability tool/__MACOSX/Acute Ni bioavailability tool/._2024_Nidisscalc.wdt
- vgae071_Supplementary_Data/S5_Overview of normalized site specific thresholds.xlsx
