# Supplementary material for: Development of a bioavailability-based acute effects assessment method for nickel
Source: Environ Toxicol Chem. 2025 Jan 6;44(3):841–55. doi: 10.1093/etojnl/vgae071 (PMC11864204; doi:10.1093/etojnl/vgae071)
Supplement: vgae071_Supplementary_Data [file vgae071_supplementary_data.zip › vgae071_Supplementary_Data/S5_Overview of normalized site specific thresholds.xlsx]

## Sheet: Sheet1
S5. Overview of physico-chemistry of the European surface water set used as input for bioavailability modeling. Data originate from the FOREGS database (Salminen et al. 2005), only waters within bioavailability limits are included.
					Water ID	Temp	pH	DOC	Na	Mg	K	Ca	Cl	SO4	HCO3	Hardness		site-specific acute environmental thresholds, expressed as the HC5L(E)C50 (concentration [µg dissolved Ni/L] that results in at least 50% effect for 5% of the species in the acute Ni toxicity database
Site ID	Country	LONG	LAT	Within limits		°C	-	mg/L	mg/L	mg/L	mg/L	mg/L	mg/L	mg/L	M	(mg CaCO3/L)		best-fitting distribution	HC5-50 (µg/L)	HC5-5 (µg/L)	HC5-95 (µg/L)
N32E06W1	AT	11.56	47.73	yes	N32E06W1_AT	15	7.7	1.4	1.444	15.87	0.48	64.8	1.49	5.71	0.00441732	227.067		gamma	157.487	84.1797	290.803
N32E06W2	AT	10.65	47.44	yes	N32E06W2_AT	15	8.5	1.98	0.231	18.17	0.226	36.67	0.24	5.17	0.00318407	166.172		gamma	79.9609	44.3667	139.966
N32E06W3	AT	11.9	47.23	yes	N32E06W3_AT	15	8.4	0.62	1.909	13.13	1.126	54.7	1.87	60.66	0.00249848	190.583		gamma	77.2573	43.3899	138.251
N32E06W4	AT	11.73	46.75	yes	N32E06W4_AT	15	8.2	1.51	1.85	5.49	0.887	20.92	0.88	18.59	0.0011593	74.809		gamma	58.5389	33.8762	100.102
N32E07W1	AT	13.75	47.78	yes	N32E07W1_AT	15	8.4	0.65	1.58	9.66	0.138	39.58	2.3	3.35	0.0026284	138.556		gamma	65.7541	37.0223	118.397
N32E07W2	AT	12.66	47.74	yes	N32E07W2_AT	15	8.1	0.66	4.281	13.16	0.192	43.61	5.97	12.75	0.00315808	162.981		gamma	111.484	60.363	200.867
N32E07W3	AT	12.59	46.93	yes	N32E07W3_AT	15	8.2	0.54	0.704	3.444	1.353	25.39	0.28	26.76	0.000999393	77.5954		gamma	50.6638	28.9366	89.665
N32E07W4	AT	13.37	46.59	yes	N32E07W4_AT	15	8.1	1.32	0.537	11.42	0.299	43.14	0.54	19.36	0.00265839	154.672		gamma	107.194	58.1871	193.641
N32E07W5	AT	12.82	47.44	yes	N32E07W5_AT	15	8.3	0.64	0.851	10.82	0.341	32.85	0.55	19.69	0.00235457	126.487		gamma	69.5023	38.6362	123.74
N32E08W1	AT	15.9	47.44	yes	N32E08W1_AT	15	7.1	0.95	4.641	4.054	2.176	17.78	3.98	11.29	0.000885289	61.0714		gamma	57.6211	32.0915	101.909
N32E08W2	AT	14.76	47.67	yes	N32E08W2_AT	15	8.4	1.05	0.272	14.31	0.145	36.01	0.32	2.59	0.00286826	148.696		gamma	75.0058	41.1411	131.93
N32E08W3	AT	15.32	46.87	yes	N32E08W3_AT	15	7.7	1.77	10.49	3.123	2.588	14.68	8.35	7.42	0.00106935	49.5043		gamma	60.6353	34.528	103.453
N32E08W4	AT	15.68	47.1	yes	N32E08W4_AT	15	8.1	1.34	6.85	6.73	2.341	70.7	10.06	18.8	0.00328401	204.343		gamma	121.4	65.3416	227.781
N32E08W5	AT	14.39	46.98	yes	N32E08W5_AT	15	8.5	2.19	3.343	6.74	1.848	58.1	3.38	14.75	0.00305814	172.884		gamma	75.363	41.5288	138.281
N33E08W2	AT	15.72	49.34	yes	N33E08W2_AT	15	8.1	6.13	43.06	10.39	8.37	33.08	56.18	52.57	0.0014891	125.299		lognormal	122.064	85.1707	180.409
N33E08W3	AT	15.27	48.89	yes	N33E08W3_AT	15	7.5	5.29	9.14	4.73	4.143	18.98	8.97	25.98	0.000769533	66.843		lognormal	89.7838	62.6761	131.917
N34E03W1	BE	5.77	50.62	yes	N34E03W1_BE	15	6.6	5.11	34.1	3.69	7.6	42.7	36.53	35.23	0.00249449	121.879		gamma	102.84	55.3666	187.801
N34E03W3	BE	4.44	50.12	yes	N34E03W3_BE	15	6.4	5.41	12.6	8.53	4.1	33	11.93	14.08	0.00252647	117.473		gamma	101.348	55.1378	186.318
N34E03W4	BE	6.31	50.16	yes	N34E03W4_BE	15	6.1	2.83	8.3	9.23	3.23	12.3	13.82	11.09	0.00254286	68.593		gamma	66.6355	36.9962	117.856
N32E04W1	CH	7.94	47.83	yes	N32E04W1_CH	15	7.7	3.59	3.988	1.024	0.699	7.43	2.88	2.92	0.000371274	22.7734		lognormal	61.4895	44.693	88.5078
N32E04W2 CH	CH	6.29	47.42	yes	N32E04W2 CH_CH	15	8.5	4.71	18.61	6.82	12.53	98.7	19.44	23.79	0.00463957	274.712		gamma	117.562	62.5381	217.514
N32E04W3	CH	6.19	46.58	yes	N32E04W3_CH	15	8	3.55	9.92	2.776	1.095	57	15.44	5.35	0.00284827	153.882		gamma	116.769	63.6414	217.449
N32E04W4	CH	7.43	47.35	yes	N32E04W4_CH	15	8.3	1.11	2.122	4.666	1.333	82.8	3.48	8.41	0.00413749	226.131		gamma	108.469	57.6517	197.933
N32E04W5	CH	6.7	46.67	yes	N32E04W5_CH	15	8.2	1.93	8.7	11.96	2.904	71.8	14.34	15.72	0.00358782	228.536		gamma	135.661	74.2048	247.736
N32E05W1	CH	9.79	47.81	yes	N32E05W1_CH	15	6.7	5.08	15.42	13.97	2.664	68.4	13.65	11.99	0.00459039	228.277		gamma	161.056	81.2928	293.626
N32E05W3	CH	8.5	46.6	yes	N32E05W3_CH	15	7.9	1.89	0.518	0.36	1.048	5.3	0.24	5.96	0.000264839	14.726		lognormal	46.0057	33	64.5611
N32E05W4	CH	9.91	46.86	yes	N32E05W4_CH	15	7.4	0.25	0.643	0.511	0.518	4.879	0.18	5.49	0.000243802	14.2926		gamma	28.9063	16.9818	49.529
N32E05W5	CH	9.94	46.57	yes	N32E05W5_CH	15	6.4	0.61	1.12	9.18	0.457	45.98	0.15	117.06	0.000147548	152.588		gamma	100.078	51.807	182.764
N34E07W1 CZ	CZ	13.59	50.61	yes	N34E07W1 CZ_CZ	15	6.8	3.1	4.774	3.747	1.515	10.55	2.56	32.63	0.000213125	41.7377		gamma	56.0363	31.8331	99.6339
N34E07W2	CZ	14.74	50.74	yes	N34E07W2_CZ	15	7.2	3.86	7.49	3.287	3.738	28.67	11.12	27.91	0.00143263	85.1517		gamma	84.4035	46.4469	149.939
N34E07W3	CZ	13.2	50.1	yes	N34E07W3_CZ	15	8.4	4.09	13.1	18.46	5.17	52.3	18.29	45.44	0.00261341	206.436		gamma	105.405	59.9514	186.079
N34E07W4	CZ	13.1	49.63	yes	N34E07W4_CZ	15	7.8	3.54	18.3	11.46	3.883	35.63	18.82	29.48	0.00245914	136.061		gamma	120.978	65.9917	208.636
N34E07W5	CZ	14.6	49.81	yes	N34E07W5_CZ	15	7.7	3.1	19.25	17.19	14.07	65.6	2.56	32.63	0.00511501	234.479		gamma	181.419	96.5139	326.959
N34E08W1	CZ	15.41	50.4	yes	N34E08W1_CZ	15	8	3.87	11.95	18.88	5.17	75.2	22.91	65.7	0.00375772	265.408		gamma	196.087	103.141	360.476
N34E08W2	CZ	15.82	50.64	yes	N34E08W2_CZ	15	7.5	1.11	1.7	2.651	1.03	14.16	1.16	11.64	0.000707571	46.2691		gamma	51.5047	29.0773	89.8729
N34E08W3	CZ	16.48	50.1	yes	N34E08W3_CZ	15	7.5	2.33	3.978	2.582	2.015	25.02	3.78	25.94	0.000754135	73.1362		gamma	69.3923	39.1881	122.176
N34E08W4	CZ	15.75	49.75	yes	N34E08W4_CZ	15	6.9	9.82	6.66	3.063	2.859	15.73	5.78	28.08	0.000786022	51.8833		lognormal	94.1816	65.8676	138.042
N33E04W1	DE	8.03	49.27	yes	N33E04W1_DE	15	7.2	0.9	3.7	7	2.7	15.3	7.3	22.7	0.00082791	66.95		gamma	59.7301	33.6421	106.86
N33E05W1	DE	8.27	48.73	yes	N33E05W1_DE	15	6.4	1.8	2.6	1	1.3	4.28	2.6	9.8	0.000108202	14.8		gamma	35.5958	20.3751	61.3454
N33E05W2	DE	8.76	48.18	yes	N33E05W2_DE	15	8.1	2.7	7.3	6.71	1.3	92.9	6.6	29.7	0.00473794	259.761		gamma	161.312	84.6938	302.247
N33E05W3	DE	10.07	48.11	yes	N33E05W3_DE	15	6.7	10.3	3.5	2.19	0.3	9.09	6.8	1.3	0.000352476	31.704		lognormal	81.1649	57.3844	118.768
N33E06W2	DE	10.6	48.47	yes	N33E06W2_DE	15	7.9	1.7	4.2	20.7	0.7	82.2	7.9	28.1	0.00491827	290.37		gamma	202.227	105.918	360.184
N33E07W2	DE	13.73	48.58	yes	N33E07W2_DE	15	6.8	1.4	4.4	3.09	1	10.7	4.9	6.8	0.000439366	39.419		gamma	48.0239	27.095	83.6662
N33E07W3	DE	13.6	48.91	yes	N33E07W3_DE	15	6.5	1.8	4.8	0.88	0.8	4.15	7.3	5.8	0.000129515	13.983		gamma	35.8412	20.7698	60.7986
N33E07W5	DE	12.62	48.97	yes	N33E07W5_DE	15	6.9	12.7	8.3	4.01	1.5	14.1	6.8	14.5	0.000786924	51.691		lognormal	107.34	75.87	155.392
N34E04W1	DE	6.8	50.82	yes	N34E04W1_DE	15	8.1	3.5	54.8	15.6	15	75.9	80.4	99.4	0.00295096	253.71		gamma	159.669	86.0008	293.661
N34E04W2	DE	7.17	50.29	yes	N34E04W2_DE	15	7.5	1.2	16.9	10.3	3	23.6	35.5	25.8	0.000716429	101.23		gamma	76.1801	43.566	134.965
N34E04W3	DE	6.61	49.61	yes	N34E04W3_DE	15	7.6	0.8	6	7.58	1.4	15.6	11.7	18.4	0.000754135	70.078		gamma	60.2387	33.8043	107.415
N34E04W4	DE	8.37	50.12	yes	N34E04W4_DE	15	7.1	0.8	4.6	6.68	0.9	15.8	7.3	20.9	0.000832828	66.888		gamma	60.0093	33.1064	103.422
N34E04W5	DE	7.93	49.66	yes	N34E04W5_DE	15	7.9	1.7	8.9	24	2.6	45.5	9.7	41.9	0.00377068	212.15		gamma	160.995	87.2877	287.215
N34E05W2	DE	9.56	50.64	yes	N34E05W2_DE	15	6.5	27	5	3.6	2.2	28.7	7.5	37.3	0.00101644	86.51		lognormal	152.422	105.141	225.038
N34E05W5	DE	10.38	50.74	yes	N34E05W5_DE	15	7.2	0.8	9.5	8.8	3.779	28.42	17.5	25.2	0.00123449	107.13		gamma	79.8757	43.2272	143.115
N34E05W6	DE	9.46	50.08	yes	N34E05W6_DE	15	6.7	0.7	1.8	1.39	2.3	5.89	2.7	19.2	7.54135e-05	20.424		gamma	35.1399	20.0685	61.2826
N34E06W1	DE	11.37	50.47	yes	N34E06W1_DE	15	6.5	0.25	12.7	3.93	0.5	11	25	29.8	0.000139351	43.613		gamma	46.6355	26.2902	84.5103
N34E06W2	DE	11.81	49.51	yes	N34E06W2_DE	15	6.8	7.2	3.7	3.53	5.2	18.2	7.3	26	0.000555765	59.973		lognormal	83.5093	59.2272	124.752
N34E06W5	DE	12.25	50.35	yes	N34E06W5_DE	15	7.3	2.4	10.88	6.22	3.256	16.14	19.2	29	0.000472154	65.852		gamma	67.8066	37.8347	115.465
N34E07W1 DE	DE	13.56	50.73	yes	N34E07W1 DE_DE	15	7.2	1.2	4.617	4.504	0.717	12.94	2.8	40.7	0.000296736	50.8164		gamma	53.866	30.0448	92.5273
N35E04W2	DE	7.87	52.24	yes	N35E04W2_DE	15	8.2	2.7	10.1	8.64	1	42.8	12.3	45.4	0.00206568	142.424		gamma	97.3255	53.5578	168.164
N35E04W4	DE	7.15	51.02	yes	N35E04W4_DE	15	8	0.6	6.2	8.45	1.7	81.6	11.5	43	0.00339361	238.645		gamma	141.728	71.596	266.524
N35E04W5	DE	8.14	51.29	yes	N35E04W5_DE	15	7.4	0.8	2.8	3.34	0.4	27.7	4.3	26.4	0.001023	82.944		gamma	66.5098	37.3346	118.958
N35E05W2	DE	10.14	51.68	yes	N35E05W2_DE	15	7.5	2.7	13.8	8.01	1.4	28	18.5	54.1	0.000577078	102.841		gamma	85.7424	47.9251	153.445
N35E05W4	DE	9.66	51.23	yes	N35E05W4_DE	15	6.6	5.6	4	3.39	1.6	10.3	4.9	21.5	0.000322967	39.649		lognormal	64.611	45.1309	95.1905
N35E06W1	DE	11.68	52.41	yes	N35E06W1_DE	15	7.4	2.3	12.59	5.51	3.008	62.8	23.5	72.2	0.00180337	179.591		gamma	109.44	59.1785	205.38
N35E06W2	DE	12.73	52.54	yes	N35E06W2_DE	15	8	15.8	23.3	15.5	5.4	78.8	44.9	74.2	0.00360673	260.55		gamma	262.584	141.205	468.633
N35E07W2	DE	13.48	52.13	yes	N35E07W2_DE	15	6.6	6.5	8.21	5.27	2.102	85.3	17.8	91.2	0.00260669	234.857		gamma	141.247	74.7223	269.114
N35E07W3	DE	14.84	51.24	yes	N35E07W3_DE	15	7.1	5.4	19	12.8	9.8	57.1	11.3	66.4	0.0028526	195.23		gamma	144.035	76.3247	260.897
N36E04W1	DE	8.92	53.71	yes	N36E04W1_DE	15	6.6	25.9	44.6	15	11.5	41.4	73.9	3.6	0.00337722	165		lognormal	201.429	134.42	301.948
N36E04W2	DE	7.92	53.22	yes	N36E04W2_DE	15	7	22.5	15.7	5.8	5.6	46.5	31.9	26.9	0.00191813	140.03		lognormal	184.54	124.307	273.546
N36E04W4	DE	8.61	52.92	yes	N36E04W4_DE	15	7.1	12.1	11.8	3.35	2.9	31.9	20.6	28.6	0.0011476	93.485		lognormal	125.223	85.6869	185.119
N36E04W5	DE	7.27	52.86	yes	N36E04W5_DE	15	6.3	4.9	12.9	7.44	10.9	23.1	28.6	53.5	0.000139351	88.254		gamma	82.8153	45.4642	149.583
N36E05W2	DE	10.19	53.21	yes	N36E05W2_DE	15	7.1	2.3	10.9	3.27	2.9	37.5	20.7	35.9	0.00111973	107.157		gamma	82.051	44.7838	146.354
N36E05W3	DE	9.52	52.84	yes	N36E05W3_DE	15	7.3	4.8	16.5	6.33	6.8	43.4	36.7	58.1	0.000914799	134.453		gamma	106.171	60.4603	192.265
N36E05W4	DE	9.77	54.01	yes	N36E05W4_DE	15	8	3.7	11.8	3.72	3.1	50.4	24.3	37.3	0.00180337	141.252		gamma	109.439	59.3255	199.614
N36E05W5	DE	10.79	53.48	yes	N36E05W5_DE	15	7.7	5.5	16.4	7.54	6.5	104	29	77.4	0.00403299	290.914		gamma	176.046	91.0325	331.89
N36E05W6	DE	10.41	53.49	yes	N36E05W6_DE	15	7.7	3	16.7	6.02	1.8	98.8	34.3	67.5	0.0031477	271.682		gamma	147.626	77.196	277.25
N36E06W3	DE	12.95	53.47	yes	N36E06W3_DE	15	7.9	9.7	12.49	9.06	3.682	85.3	30	83.7	0.00293457	250.396		gamma	191.366	102.374	350.049
N36E06W4	DE	11.64	53.07	yes	N36E06W4_DE	15	7.6	1.2	24.22	9.33	7.52	97.9	39.1	78.5	0.00396741	283.003		gamma	154.943	78.769	290.229
N37E05W1	DE	9.2	54.24	yes	N37E05W1_DE	15	7.8	13.1	23.9	5.58	4.8	57.5	43.6	34.1	0.00229519	166.628		lognormal	178.017	120.595	272.092
N37E05W2	DE	8.81	54.82	yes	N37E05W2_DE	15	7.6	14.6	104	17.5	9.8	78.3	195	73.8	0.00283621	267.5		lognormal	237.312	159.503	359.318
N37E05W3	DE	9.6	54.65	yes	N37E05W3_DE	15	7.9	21.2	13.9	5.57	10.2	88.3	21.2	31.5	0.0040002	243.587		gamma	254.607	137.923	467.992
N37E06W1	DE	13.07	54.24	yes	N37E06W1_DE	15	7.8	17.7	15.07	7.7	6.8	103.7	25.8	72.4	0.00409856	290.82		gamma	249.97	130.898	453.438
N38E04W1	DK	8.37	56.48	yes	N38E04W1_DK	15	6.8	6.66	15.04	2.13	1.38	8.68	29.31	9.75	0.000335797	30.433		lognormal	68.6308	47.9558	99.074
N38E04W2	DK	8.91	55.64	yes	N38E04W2_DK	15	6.1	17.09	9.01	2.815	4.681	13.73	17.97	16.76	0.000351786	45.8665		lognormal	87.2003	60.765	127.145
N38E04W3	DK	9.36	55.95	yes	N38E04W3_DK	15	6.2	6.79	16.82	2.752	1.109	10.06	30.47	19.41	0.000175894	36.4332		gamma	60.5239	33.8871	104.987
N38E04W4	DK	9.55	56.4	yes	N38E04W4_DK	15	6.4	27.57	11.27	3.624	7.56	29.53	19.49	28.64	0.000607632	88.6834		lognormal	146.142	100.461	216.69
N38E04W5	DK	9.72	55.93	yes	N38E04W5_DK	15	7.8	9.01	11.71	4.037	3.59	74.3	20.38	26.19	0.00291023	202.302		gamma	158.967	85.2253	285.934
N39E11W1	EE	27.18	58.02	yes	N39E11W1_EE	15	7.4	4.59	3.911	11.16	1.244	52.2	7.99	8.12	0.00260669	176.256		gamma	133.489	70.9894	236.386
N40E10W1	EE	25.97	59.54	yes	N40E10W1_EE	15	7.5	11.08	2.994	8.47	1.734	58.4	4.78	12.93	0.00291823	180.727		gamma	170.178	91.2134	298.748
N40E10W5	EE	24.73	58.8	yes	N40E10W5_EE	15	7.4	16.48	3.193	16.39	1.264	80.3	3.91	13.27	0.00508222	267.949		gamma	251.335	137.124	461.692
N40E11W2	EE	26.71	59.44	yes	N40E11W2_EE	15	7.7	11.84	4.372	16.05	2.198	83.9	6.16	30.31	0.00419246	275.555		gamma	230.25	124.058	419.516
N25W02W1	ES	-3.01	36.97	yes	N25W02W1_ES	15	8.5	5.88	19.59	15.2	1.51	55.8	8.32	89.68	0.0022986	201.82		lognormal	97.1396	67.0497	146.449
N25W04W1	ES	-6.52	37.62	yes	N25W04W1_ES	15	7.5	2.61	7.52	4.613	0.364	2.917	12.59	9.52	0.000359782	26.2058		lognormal	53.505	38.6201	76.9678
N26W02W2	ES	-2.27	38.61	yes	N26W02W2_ES	15	8.7	1.4	5.3	30.17	0.78	62.1	8.53	39.9	0.00379769	278.947		gamma	88.3454	47.6917	158.968
N26W02W3	ES	-2.4	38.37	yes	N26W02W3_ES	15	8.7	2.3	2.875	24.48	0.905	61.6	3.91	20.5	0.00453725	254.368		gamma	96.4158	52.7623	174.507
N26W03W1	ES	-4.53	38.75	yes	N26W03W1_ES	15	8.1	6.74	4.52	2.507	1.024	5.05	3.28	6.5	0.000434448	22.9037		gumbel	101.299	73.7825	140.15
N26W03W2	ES	-4.49	38.43	yes	N26W03W2_ES	15	8.3	8.42	16.62	8.42	2.77	23.92	13.11	13.09	0.00185887	94.322		lognormal	110.9	78.4113	159.708
N26W03W3	ES	-3.65	38.58	yes	N26W03W3_ES	15	8.2	15	11.12	9.14	1.474	23.97	15.4	46	0.00103937	97.399		gumbel	181.879	128.835	256.692
N26W03W4	ES	-5.39	38.24	yes	N26W03W4_ES	15	8.6	4.17	17.84	14.42	0.844	28.34	16.48	18.03	0.00269836	129.972		lognormal	71.4413	49.9317	104.637
N26W04W1	ES	-6.5	38.52	yes	N26W04W1_ES	15	8	3.32	30.87	16.14	3.997	83.8	30.63	42.76	0.0041175	275.674		gamma	190.861	100.69	355.902
N26W04W3	ES	-6.83	37.79	yes	N26W04W3_ES	15	7.8	2.38	8.51	4.771	0.653	8.36	6.64	7.3	0.000852501	40.4611		lognormal	61.8598	44.0956	90.4029
N26W04W4	ES	-5.94	38.04	yes	N26W04W4_ES	15	8.7	1.35	9.05	7.84	0.62	43.18	8.85	9.52	0.00297819	140.094		gamma	52.2616	28.7654	92.7923
N26W04W5	ES	-5.66	38.28	yes	N26W04W5_ES	15	8.4	7.66	48.61	24.45	2.18	43.81	52.14	51.76	0.00467716	209.77		lognormal	155.543	106.631	235.455
N27W03W1	ES	-4.79	40.42	yes	N27W03W1_ES	15	7.3	2.77	10.12	2.396	1.29	9.18	16.03	30.44	0	32.7736		gamma	54.8319	31.294	90.84
N27W03W2	ES	-4.06	40.64	yes	N27W03W2_ES	15	7.3	0.96	48.26	4.172	9.59	25.79	7.61	126.87	0.00165582	81.5802		gamma	74.5936	41.4414	134.262
N27W03W3	ES	-5.09	40.23	yes	N27W03W3_ES	15	7.2	1.34	5.63	1.153	1.03	5.26	5.65	17.76	0	17.8773		gamma	38.445	22.1552	64.3955
N27W03W4	ES	-5.34	39.45	yes	N27W03W4_ES	15	7.4	4.48	4.529	9.98	0.738	12.95	3.4	5.18	0.00129921	73.293		lognormal	88.6082	61.9179	130.282
N27W03W5	ES	-4.43	39.43	yes	N27W03W5_ES	15	6.8	7.91	3.195	6.15	1.317	11.77	4.45	0.91	0.00137916	54.64		lognormal	85.414	59.7804	126.192
N27W04W4	ES	-6.81	39.3	yes	N27W04W4_ES	15	7.8	8.61	8.13	4.846	3.795	6.57	11.02	8.42	0.00055966	36.2936		gumbel	122.143	86.8217	169.668
N27W04W5	ES	-5.75	39.25	yes	N27W04W5_ES	15	7.7	8.65	25.53	10.52	2.606	25.43	24.6	7.28	0.00245914	106.707		lognormal	145.167	99.3231	212.863
N28E01W2	ES	0.12	41.77	yes	N28E01W2_ES	15	8.5	8.68	14.6	12.2	1.7	66.9	17.96	43.4	0.00334297	217.27		gamma	121.744	68.8456	217.436
N28E02W1	ES	1.97	42.24	yes	N28E02W1_ES	15	8.3	0.66	4.3	7.2	1.3	62.3	5.2	39.1	0.0029582	185.27		gamma	89.2155	49.2933	162.3
N28E02W2	ES	2.5	41.82	yes	N28E02W2_ES	15	8	4.99	9.8	5.48	1.5	32.2	7.54	13.6	0.00221865	102.968		gamma	113.138	64.5611	197.894
N28W01W2	ES	-1.25	41.13	yes	N28W01W2_ES	15	8.5	1.76	5.48	13.52	3.082	93.7	10.7	64.8	0.00419745	289.682		gamma	109.219	60.2502	198.519
N28W01W5	ES	-0.34	41.75	yes	N28W01W5_ES	15	8.4	3.13	11.89	13.5	1.08	53.5	9.94	79.7	0.00235857	189.1		gamma	91.4284	50.8278	159.559
N28W02W2	ES	-3.2	41.24	yes	N28W02W2_ES	15	8.2	1.9	1.155	16.56	0.439	63.7	1.11	4.69	0.00429739	227.146		gamma	154.408	82.6736	276.909
N28W02W3	ES	-2.46	41.9	yes	N28W02W3_ES	15	8.1	4.37	8.51	14.03	1.736	87.7	3.83	3.44	0.0047771	276.773		gamma	195.333	102.94	356.584
N28W02W5	ES	-3.37	41.77	yes	N28W02W5_ES	15	8.1	2.01	2.774	4.192	1.094	100.5	3.5	4.11	0.0047771	268.437		gamma	152.306	80.2023	294.98
N28W03W1	ES	-4.82	40.56	yes	N28W03W1_ES	15	6.8	4.47	6.49	1.897	0.76	7.48	4.11	3.27	0.000573799	26.4777		lognormal	56.7781	39.6848	82.6454
N28W03W2	ES	-4.54	40.72	yes	N28W03W2_ES	15	7.4	5.82	12.11	5.54	3.789	17.38	11.76	5.67	0.00127922	66.164		lognormal	92.8672	64.7722	137.239
N28W03W3	ES	-4.08	41.1	yes	N28W03W3_ES	15	8.5	4.21	4.835	23.6	1.192	40.2	3.76	2.21	0.00347789	197.26		lognormal	105.883	72.6131	156.96
N28W03W4	ES	-3.37	41.41	yes	N28W03W4_ES	15	7.7	8.1	3.996	10.94	1.204	82.9	5.88	7.02	0.00485705	252.104		gamma	198.069	104.612	362.652
N28W03W5	ES	-4.96	41.96	yes	N28W03W5_ES	15	8	4.79	14.93	15.02	3.09	33.81	24.6	51.1	0.00193882	146.107		lognormal	136.836	93.8344	206.698
N29E01W1 ES	ES	0.23	42.62	yes	N29E01W1 ES_ES	15	8.3	3.01	0.9	4.38	0.8	24.8	0.41	7.54	0.00139915	79.958		lognormal	64.0399	45.0014	93.8537
N29E01W2 ES	ES	0.52	42.61	yes	N29E01W2 ES_ES	15	8.1	6.42	1	1.54	0.9	37.1	0.7	18.2	0.00209873	99.064		gamma	108.314	61.5131	190.32
N29E01W3	ES	0.81	42.51	yes	N29E01W3_ES	15	8.2	2.41	1.1	0.95	0.9	13.5	0.41	3.71	0.0006596	37.645		lognormal	50.5497	35.9775	72.2362
N29E02W1ES	ES	3.67	43.84	yes	N29E02W1ES_ES	15	8.1	3.63	6.8	4.57	1.7	30.9	2.45	15.47	0.00154106	95.987		gamma	88.8984	50.0243	158.114
N29E02W2 ES	ES	2.91	42.35	yes	N29E02W2 ES_ES	15	7.5	7.73	48.2	11.9	5.9	71.3	50.3	26.9	0.00483706	227.04		gamma	185.44	98.8355	338.573
N29W01W1 ES	ES	-1.57	43.14	yes	N29W01W1 ES_ES	15	8.2	5.97	6	7.3	1.5	31.9	9.03	18.2	0.00171896	109.68		lognormal	107.528	74.7894	157.656
N29W01W2 ES	ES	-1.1	42.89	yes	N29W01W2 ES_ES	15	8.3	6.61	2.7	6.25	1.1	61.8	2.69	6.17	0.00308813	180.125		gamma	121.863	66.7212	217.114
N29W01W3	ES	-0.83	42.82	yes	N29W01W3_ES	15	8.4	7.33	0.7	2.21	0.6	36	0.46	2.09	0.00205875	99.061		lognormal	87.4497	60.8679	127.059
N29W01W4	ES	-0.36	42.77	yes	N29W01W4_ES	15	8.2	8.82	1.5	1.96	0.6	26.1	0.77	16.5	0.00130421	73.286		lognormal	109.691	77.5577	158.941
N29W01W5	ES	-1.61	42.94	yes	N29W01W5_ES	15	8.2	5.1	9.5	7.46	2	46.9	13.84	25.3	0.00203876	147.836		gamma	111.993	62.398	193.128
N29W02W1	ES	-2.08	43.07	yes	N29W02W1_ES	15	7.9	5.41	17	3.67	1.6	64.9	7.53	62.9	0.00265839	177.297		gamma	133.899	72.9172	245.226
N29W02W4	ES	-3.51	42.24	yes	N29W02W4_ES	15	8.3	6.51	2.9	10.5	1.4	71.9	3.54	21.2	0.00387765	222.8		gamma	146.203	79.7578	264.357
N29W02W5	ES	-2.99	42.11	yes	N29W02W5_ES	15	8.7	6.26	2.1	5.64	1.2	30.6	0.95	20.58	0.00139915	99.624		lognormal	57.5171	40.256	82.0237
N29W03W1	ES	-4.95	42.8	yes	N29W03W1_ES	15	8.4	3.82	1.69	3.326	1.54	43.1	1.81	11.15	0.00215369	121.387		gamma	72.9154	41.3159	126.876
N29W03W2	ES	-4.67	42.27	yes	N29W03W2_ES	15	8.3	3.57	8.88	10.66	1.113	33.84	28.8	17.1	0.00169097	128.306		lognormal	85.2586	59.0525	125.835
N29W03W4	ES	-5.4	42.89	yes	N29W03W4_ES	15	8.5	1.41	1.264	4.331	0.434	36.6	1.39	5.06	0.00199879	109.257		gamma	49.2054	28.171	86.1125
N29W04W5	ES	-7.1	42.81	yes	N29W04W5_ES	15	8	2.69	2.684	1.701	0.234	4.601	2.23	1.39	0.000409856	18.4766		lognormal	56.8092	41.8305	79.8562
N41E09W1	FI	24.71	61.42	yes	N41E09W1_FI	15	6.4	19.13	2.44	1.996	1.077	5.1	2.06	10.22	0.000254845	20.9336		lognormal	99.4526	70.7901	143.109
N41E09W3	FI	22.66	60.77	yes	N41E09W3_FI	15	7.2	23.06	7.45	6.09	2.171	13.03	7.65	9.76	0.00105936	57.544		gumbel	198.969	139.723	280.254
N41E09W5	FI	23.44	60.26	yes	N41E09W5_FI	15	7.1	14.98	3.698	2.978	1.663	6.16	4.86	7.46	0.000377068	27.6098		lognormal	124.052	87.7979	175.211
N41E10W1	FI	27.32	61.34	yes	N41E10W1_FI	15	6.6	10.54	2.381	0.952	0.628	4.171	2.21	6.06	0.000208423	14.3307		lognormal	74.8222	53.2117	109.027
N41E10W4	FI	26.81	60.75	yes	N41E10W4_FI	15	6.8	26.94	6.41	4.144	1.654	11.62	6.53	10.12	0.000836107	46.0404		lognormal	163.868	115.641	233.302
N41E10W5	FI	27.3	60.7	yes	N41E10W5_FI	15	6.2	13.16	3.085	1.068	0.945	4.025	3.15	6.11	0.000196731	14.4413		lognormal	68.3085	48.8154	98.315
N42E08W2	FI	21.76	62.87	yes	N42E08W2_FI	15	6.2	11.15	7.44	3.8	1.706	6.56	4.04	22.75	0.000327885	31.98		lognormal	68.4966	47.4988	100.258
N42E08W3	FI	21.86	61.94	yes	N42E08W3_FI	15	6.2	14.21	2.508	1.224	0.521	2.97	1.13	2.8	0.000262308	12.4434		lognormal	71.8718	51.1442	102.751
N42E08W4	FI	22.28	62.15	yes	N42E08W4_FI	15	6.8	16.06	1.877	1.089	0.655	3.238	1.5	2.63	0.000245914	12.5599		lognormal	116.442	83.5554	162.027
N42E09W4	FI	24.75	61.88	yes	N42E09W4_FI	15	6.3	14.11	1.831	1.144	0.904	3.313	1.83	4.31	0.000165549	12.9729		lognormal	76.2313	54.1661	109.472
N42E10W1	FI	28.28	62.86	yes	N42E10W1_FI	15	6.9	14.7	1.657	1.485	1.404	3.719	1.7	4.07	0.000278702	15.386		lognormal	113.677	81.7688	159.145
N42E10W3	FI	27.37	61.69	yes	N42E10W3_FI	15	6.5	17.7	4.184	2.196	1.86	8.42	5.73	15.33	0.000420745	30.0536		lognormal	101.808	72.1487	144.437
N42E10W4	FI	29.19	61.78	yes	N42E10W4_FI	15	7.1	10.12	2.615	1.964	1.563	8.41	3.26	15.46	0.000420245	29.0774		lognormal	93.8189	67.0459	135.384
N42E10W5	FI	26.49	62.41	yes	N42E10W5_FI	15	6.3	19.69	2.701	1.404	1.042	4.39	2.48	4.36	0.000311491	16.7314		lognormal	94.9834	66.7587	137.31
N42E11W2	FI	29.32	62.82	yes	N42E11W2_FI	15	6.1	27.28	2.472	2.957	1.882	7.42	2.78	12.62	0.000370776	30.6737		lognormal	104.129	72.9516	149.538
N43E10W2	FI	27.16	64.15	yes	N43E10W2_FI	15	6.3	23.18	8.16	3.87	1.742	11.21	2.33	22.56	0.000557404	43.892		lognormal	111.587	78.4751	165.314
N43E10W3	FI	27.53	63.7	yes	N43E10W3_FI	15	6.7	4.31	1.798	1.681	0.943	3.852	1.47	2.66	0.000327885	16.5221		gamma	48.5953	28.0271	82.9876
N43E10W4	FI	29.66	63.06	yes	N43E10W4_FI	15	6.2	19.04	1.19	0.939	0.636	4.586	1.08	4.33	0.000229519	15.3149		lognormal	86.6903	61.9758	125.774
N44E09W4	FI	28.18	64.99	yes	N44E09W4_FI	15	7.2	10.95	1.553	1.144	0.623	4.021	0.59	1.95	0.000295096	14.7429		lognormal	105.662	77.3759	147.113
N45E08W1	FI	26.56	67.2	yes	N45E08W1_FI	15	6.6	16.77	1.806	1.735	0.519	6.44	0.57	2.83	0.000475433	23.2135		lognormal	102.28	73.0619	146.816
N45E08W5	FI	24.13	67.41	yes	N45E08W5_FI	15	6.5	29.12	1.584	1.129	0.546	3.433	0.91	2.87	0.000245914	13.2114		lognormal	157.185	114.199	223.542
N45E09W2	FI	27.89	66.98	yes	N45E09W2_FI	15	7.1	12.83	2.107	2.247	1.175	8.71	1.24	5.68	0.000590193	30.9877		lognormal	109.584	77.8696	156.358
N45E09W4	FI	29.09	66.56	yes	N45E09W4_FI	15	6.9	12.93	0.896	0.911	0.426	3.838	0.37	0.8	0.000278702	13.3301		lognormal	102.106	74.5334	142.623
N46E07W2	FI	22.99	68.33	yes	N46E07W2_FI	15	6.9	17.35	1.551	1.306	0.184	5.67	0.35	2.67	0.000311491	19.5296		lognormal	124.895	89.9227	174.983
N46E07W4	FI	24.62	67.67	yes	N46E07W4_FI	15	7.7	10.26	1.808	2.05	0.906	9.49	0.48	3.98	0.000639376	32.13		gumbel	126.601	90.5551	177.215
N46E07W5	FI	21.95	68.57	yes	N46E07W5_FI	15	7.1	4.93	1.299	0.839	0.41	4.466	0.42	2.37	0.000229519	14.6049		lognormal	59.5743	43.2892	85.2027
N46E08W2	FI	26.47	68.35	yes	N46E08W2_FI	15	6.7	8.2	1.938	1.942	0.287	4.316	0.61	2.64	0.000405754	18.7522		lognormal	68.7975	48.9511	99.8206
N46E08W3	FI	25.54	67.66	yes	N46E08W3_FI	15	7.5	13.21	0.877	4.186	0.09	14.17	0.37	3.14	0.000873469	52.5876		gumbel	146.208	101.464	208.223
N46E08W4	FI	27.15	68.07	yes	N46E08W4_FI	15	7.4	5.93	2.217	1.699	0.32	4.062	0.59	3.05	0.000397759	17.1209		lognormal	74.6075	53.9602	105.538
N46E08W5	FI	26.66	67.84	yes	N46E08W5_FI	15	7.2	9.69	1.95	1.783	0.541	6.34	0.44	1.74	0.000524616	23.1603		lognormal	94.4181	68.198	132.825
N28E05W1 FR	FR	9.01	41.88	yes	N28E05W1 FR_FR	15	7.2	2.25	14.1	5.21	1.3	11.8	22.43	5.48	0.000829497	50.861		gamma	60.4492	34.5834	104.27
N29E01W1 FR	FR	1.59	42.96	yes	N29E01W1 FR_FR	15	6.9	1.34	4.668	2.617	1.437	12.5	3.26	7.19	0.000719563	41.9797		gamma	50.6823	27.9596	88.8771
N29E01W2 FR	FR	0.52	43.06	yes	N29E01W2 FR_FR	15	8.1	0.25	1.6	6.48	0.6	39.1	2.31	6.85	0.00195092	124.318		gamma	78.6724	43.455	141.474
N29E02W2 FR	FR	2.16	43.28	yes	N29E02W2 FR_FR	15	7.8	3.88	9.42	5.56	1.799	38.02	12.03	16.96	0.00175893	117.846		gamma	103.236	57.1312	185.612
N29E02W4	FR	2.57	42.41	yes	N29E02W4_FR	15	8.4	1.05	5.01	5.26	1.195	36.09	2.96	12.5	0.00185887	111.791		gamma	53.6881	30.2204	94.7127
N29E05W3	FR	8.92	42.17	yes	N29E05W3_FR	15	7.3	3.15	10.7	3.16	0.9	5.73	14.09	3.58	0.000509691	27.281		lognormal	55.9479	39.3276	80.7115
N29E05W4	FR	9.24	42.23	yes	N29E05W4_FR	15	8.2	1.25	6.9	1.56	0.6	8.76	7.73	4.86	0.000513688	28.296		gamma	37.2659	22.2926	62.2312
N29E05W5	FR	9.22	42.44	yes	N29E05W5_FR	15	8.2	1.25	6.3	11.2	0.8	42.5	9.56	12.12	0.00269836	152.17		gamma	97.3022	54.7709	175.505
N29W01W1 FR	FR	-0.26	43.17	yes	N29W01W1 FR_FR	15	8.3	0.89	13.25	9.45	1.552	74.7	23.31	25.05	0.00343791	225.495		gamma	106.512	57.5082	196.523
N29W01W2 FR	FR	-1.23	43.16	yes	N29W01W2 FR_FR	15	8.1	1	3.28	5	0.722	49.11	4.97	37.54	0.00183888	143.275		gamma	86.3728	48.1966	155.791
N30E02W1	FR	3.75	44.82	yes	N30E02W1_FR	15	7.1	1.74	3.449	1.76	0.918	3.992	3.77	3.17	0.000295821	17.196		gamma	39.399	23.0715	67.1808
N30E02W3	FR	2.81	44.31	yes	N30E02W3_FR	15	7.3	1.59	4.827	2.769	1.913	10.68	6.87	3.44	0.000555663	38.0529		gamma	49.227	28.6864	86.8962
N30E02W5	FR	3.38	44.71	yes	N30E02W5_FR	15	7	2.61	3.384	0.997	0.768	3.36	3.25	2.64	0.000233857	12.4877		gamma	42.4325	24.9115	70.1557
N30E03W1	FR	5.26	44.7	yes	N30E03W1_FR	15	8.2	1.81	4.375	6.71	0.919	64.2	2.66	21.3	0.00325802	188.011		gamma	112.066	62.0344	200.755
N30E03W2	FR	5.24	44.39	yes	N30E03W2_FR	15	8.2	1.54	14.79	7.72	2.042	81.1	5.36	76.45	0.00389763	234.402		gamma	132.926	71.5302	242.419
N30E03W3	FR	4.24	44.5	yes	N30E03W3_FR	15	8	1.12	2.982	1.453	0.592	4.487	1.87	4.4	0.0003298	17.1748		gamma	39.233	23.531	65.7273
N30E03W5	FR	4.05	44.15	yes	N30E03W5_FR	15	8.7	0.54	3.074	3.721	0.515	8.65	3.06	8	0.000579648	36.8811		gamma	15.2361	9.37647	25.5493
N30E04W2	FR	6.65	44.67	yes	N30E04W2_FR	15	8.4	0.25	3.203	17.57	0.752	84.5	3.55	154.92	0.00249848	283.287		gamma	94.8015	52.143	169.162
N30E04W3	FR	6.39	44.17	yes	N30E04W3_FR	15	8.4	0.25	1.997	2.065	0.393	47.92	0.64	12.39	0.00233858	128.267		gamma	54.8718	29.7659	97.1217
N30E04W4	FR	6.93	44.26	yes	N30E04W4_FR	15	8.3	0.53	1.94	6.67	0.48	56.6	1.18	80.27	0.00175893	168.847		gamma	71.5167	38.7782	129.356
N30E04W5	FR	6.99	43.95	yes	N30E04W5_FR	15	8.5	0.25	4.757	7.86	0.745	53.7	1.56	42.89	0.00249848	166.476		gamma	59.8452	32.8484	104.85
N30W01W1	FR	0.1	45.03	yes	N30W01W1_FR	15	6.7	7.58	10.77	2.559	1.438	6.87	16.18	7.58	0.000371774	27.6669		lognormal	68.782	48.4624	99.0675
N30W01W2	FR	-0.78	44.43	yes	N30W01W2_FR	15	6.4	6.33	11.59	3.73	2.932	9.82	23.44	20.18	0.000143912	39.843		gamma	62.9586	35.6521	111.023
N30W01W3	FR	-0.25	43.58	yes	N30W01W3_FR	15	7.7	2.85	6.84	3.583	4.164	47.71	18.96	10.18	0.00175893	133.965		gamma	97.748	53.3052	176.485
N30W01W4	FR	-0.15	43.82	yes	N30W01W4_FR	15	7.8	4.6	15.16	7.97	3.471	82.3	34.44	14.34	0.00349788	238.427		gamma	157.633	83.4757	296.302
N30W01W5	FR	-0.09	44.26	yes	N30W01W5_FR	15	6.7	5.94	9.01	3.497	2.475	11.16	17.43	18	0.000295821	42.2377		lognormal	69.0294	47.9343	100.961
N31E01W1	FR	1.43	46.11	yes	N31E01W1_FR	15	7	6.02	7.18	2.219	1.935	6.8	7.59	4.17	0.000405754	26.0979		lognormal	67.0252	47.7076	98.5075
N31E01W3	FR	0.6	45.66	yes	N31E01W3_FR	15	6.9	5.6	8.32	1.745	1.627	4.484	8.36	3.83	0.000355785	18.3645		lognormal	60.504	43.0098	86.7257
N31E01W4	FR	1.64	45.18	yes	N31E01W4_FR	15	7.2	2.9	5.69	2.318	1.06	6.22	5.27	4.42	0.000453724	25.0538		lognormal	51.7765	36.5746	75.3357
N31E01W5	FR	2.44	45.12	yes	N31E01W5_FR	15	6.7	1.04	2.177	1.51	0.881	3.982	1.44	1.42	0.000351786	16.146		gamma	33.2776	19.3391	57.8887
N31E02W1	FR	3.72	45.41	yes	N31E02W1_FR	15	6.8	6.58	4.891	1.12	1.099	3.782	5.19	3.43	0.000223863	14.047		lognormal	62.3969	44.9343	87.945
N31E02W2	FR	2.62	45.83	yes	N31E02W2_FR	15	7.1	5.67	4.376	2.007	1.794	5.41	5.01	2.95	0.000353785	21.7537		lognormal	66.2653	46.9234	95.9088
N31E02W3	FR	2.75	45.33	yes	N31E02W3_FR	15	6.9	2.71	2.619	2.692	1.254	5.68	1.56	1.46	0.000511689	25.2372		gamma	47.8511	27.2126	81.0272
N31E02W4	FR	3.94	44.95	yes	N31E02W4_FR	15	7.7	2.21	4.037	2.968	1.477	6.96	2.07	3.05	0.00060963	29.5688		lognormal	54.0124	38.1811	77.3344
N31E02W5	FR	3.65	46.23	yes	N31E02W5_FR	15	6.7	3.34	4.719	1.11	1.253	5.38	5.74	4.28	0.000269836	18.001		gamma	45.5046	26.5103	77.7732
N31E03W1	FR	5.51	46.28	yes	N31E03W1_FR	15	8.2	1.47	1.6	3.988	1.809	90.8	2.56	8.51	0.00455723	243.351		gamma	133.704	69.5377	248.102
N31E03W2	FR	5.16	46.22	yes	N31E03W2_FR	15	8.7	4.22	5.83	2.445	2.976	43.56	12.6	9.05	0.00179891	118.925		gamma	49.1724	27.4467	86.3061
N31E03W3	FR	4.4	44.94	yes	N31E03W3_FR	15	7.4	1.54	5.36	1.813	1.165	5.6	3.91	4.59	0.000429739	21.4333		gamma	42.2841	24.5615	71.7891
N31E03W4	FR	5.31	45.55	yes	N31E03W4_FR	15	8.4	1.27	5.89	2.227	1.425	98.7	16.47	12.81	0.00393761	255.881		weibull	49.2188	27.5183	90.189
N31E03W5	FR	5.32	46.59	yes	N31E03W5_FR	15	8.2	1.5	22.8	4.51	3.148	107	34.17	25.93	0.00534453	285.991		gamma	155.895	81.2566	284.755
N31E04W2	FR	6.65	45.92	yes	N31E04W2_FR	15	8.2	1.91	7.87	7.3	1.498	53.2	13.79	25.37	0.00245851	162.93		gamma	99.9578	55.7641	183.375
N31E04W3	FR	6.45	45.23	yes	N31E04W3_FR	15	8.3	1	2.206	6.71	0.778	51.5	1.13	44.82	0.00209873	156.261		gamma	75.0393	40.3654	131.527
N31W01W5	FR	-0.33	46.38	yes	N31W01W5_FR	15	8.3	1.85	9.55	6.43	3.007	77.7	19.03	13.01	0.00335796	220.613		gamma	106.535	56.8598	194.586
N32E01W1	FR	2.44	47.36	yes	N32E01W1_FR	15	7.5	6.24	4.755	2.282	2.282	26.79	11.9	6.36	0.00133869	76.3312		lognormal	97.4569	67.4653	146.244
N32E01W3	FR	1.23	47.14	yes	N32E01W3_FR	15	8	2.98	15.16	3.712	1.993	98.5	29.02	16.25	0.00492201	261.469		gamma	162.453	85.8165	310.354
N32E01W4	FR	1.79	46.65	yes	N32E01W4_FR	15	7.7	4.51	9.68	7.52	5.03	37.3	19.9	21.14	0.00186387	124.082		gamma	111.679	59.3954	201.741
N32E02W1	FR	4.01	47.46	yes	N32E02W1_FR	15	6.6	4.77	5.9	1.854	1.889	9.94	7.79	6.76	0.000496698	32.4514		gamma	57.6926	32.4887	99.3257
N32E02W2	FR	3.1	47.82	yes	N32E02W2_FR	15	7.8	6.71	5.35	2.841	4.934	58.5	19.38	18.01	0.00209846	157.898		gamma	127.919	68.258	236.776
N32E02W3	FR	2.83	46.49	yes	N32E02W3_FR	15	7.3	6.6	9.86	5.58	4.678	23.54	18.67	22.22	0.00117629	81.728		lognormal	101.466	69.8925	149.354
N32E02W4	FR	3.54	46.87	yes	N32E02W4_FR	15	8.1	3.54	4.559	8.37	2.836	78.8	13.01	20.14	0.00393761	231.317		gamma	155.299	82.1371	285.12
N32E02W5	FR	4.15	46.7	yes	N32E02W5_FR	15	7	4.92	5.7	2.049	2.141	8.77	6.89	6.45	0.000438235	30.3259		lognormal	63.0038	44.634	90.9798
N32E03W2	FR	4.33	47.51	yes	N32E03W2_FR	15	8.4	3.28	10.82	4.609	3.796	100	22.38	26.2	0.00499697	268.897		gamma	122.189	65.0875	229.4
N32E03W3	FR	4.56	46.32	yes	N32E03W3_FR	15	6.4	2.58	7.31	2.871	2.475	12.45	10.04	8.2	0.000622122	42.8961		gamma	53.3079	29.7157	94.5469
N32E03W4	FR	5.99	47.09	yes	N32E03W4_FR	15	8	0.96	2.083	3.417	1.016	97.9	3.85	5.99	0.00489203	258.76		weibull	72.5379	37.9891	138.886
N32E03W5	FR	6.47	47.57	yes	N32E03W5_FR	15	8	2.01	3.528	10.56	1.92	44.59	8.28	35.9	0.00222815	154.771		gamma	116.763	62.1462	210.887
N32E04W2 FR	FR	6.64	47.2	yes	N32E04W2 FR_FR	15	8.2	1.32	2.421	2.441	1.46	97.5	5.19	5.82	0.00487204	253.758		gamma	135.78	70.2911	257.894
N32W01W2	FR	-1.61	47.63	yes	N32W01W2_FR	15	7.5	7.86	23	12.29	8.47	31.53	53.27	29.38	0.00117928	129.214		lognormal	135.149	92.174	201.608
N32W01W3	FR	-1.74	46.58	yes	N32W01W3_FR	15	7.2	5	28.27	9.64	6.83	17.02	53.02	16.39	0.000959418	82.074		lognormal	91.7647	63.8206	134.201
N32W01W4	FR	-0.18	46.78	yes	N32W01W4_FR	15	8.7	11.98	16.16	5.76	5.53	27.48	30.5	17.59	0.00137712	92.316		gumbel	87.1538	60.827	125.477
N32W01W5	FR	-1.27	47.14	yes	N32W01W5_FR	15	7.9	7.97	28.1	11.27	6.59	30.67	42.61	25.88	0.00175893	122.882		lognormal	145.485	101.248	213.535
N32W02W1	FR	-2.99	47.73	yes	N32W02W1_FR	15	7	11.3	18.94	6.81	3.047	8.85	32.01	6.21	0.000299818	50.046		lognormal	102.377	72.8471	148.107
N32W02W2	FR	-3.44	48.03	yes	N32W02W2_FR	15	6.7	12.86	11.78	3.385	2.299	6.73	18.96	4.22	0.000219867	30.7035		lognormal	91.2324	65.4459	130.965
N32W02W5	FR	-2.3	47.6	yes	N32W02W5_FR	15	6.7	9.65	22.85	8.21	4.627	12.31	40.07	8.46	0.000369776	64.436		lognormal	92.7034	65.3851	137.263
N33E01W1	FR	0.52	49.81	yes	N33E01W1_FR	15	7.7	5.12	7.38	3.107	1.87	81.1	16.52	12.58	0.00357783	215.489		gamma	140.981	74.2521	264.589
N33E01W2	FR	0.26	49.13	yes	N33E01W2_FR	15	7.9	2.64	11.53	4.052	2.663	105.2	22.46	16.78	0.00471714	279.613		weibull	74.7777	40.4928	143.553
N33E01W5	FR	1.13	48.76	yes	N33E01W5_FR	15	7.5	1.81	13.2	5.82	1.7	97.7	27.25	12.35	0.00399757	268.112		gamma	141.982	75.267	270.356
N33E02W1	FR	4.16	48.86	yes	N33E02W1_FR	15	8.2	1.23	5.9	1.13	1.2	91	26.12	9.11	0.00333797	232.133		gamma	107.68	57.0386	198.953
N33E02W5	FR	4.37	48.5	yes	N33E02W5_FR	15	8	7.69	6.06	2.426	1.976	110.2	29.8	17.56	0.00389763	285.447		gamma	177.637	92.4261	338.532
N33E03W3	FR	4.95	48.41	yes	N33E03W3_FR	15	8	1.63	2.7	11	1.3	91.8	7.64	11.67	0.0046172	274.6		gamma	176.13	94.0379	336.175
N33E03W4	FR	5.64	48.39	yes	N33E03W4_FR	15	8	2.88	11.5	5.59	3	92.4	16.84	16.34	0.00455723	253.919		gamma	161.437	86.1433	303.042
N33E04W1 FR	FR	7.51	48.86	yes	N33E04W1 FR_FR	15	7.4	2.91	5.3	5.36	4.1	19.8	8.42	29.99	0.000859478	71.476		gamma	74.5669	42.2126	129.809
N33E04W4	FR	7.21	48.47	yes	N33E04W4_FR	15	8	1.85	12.7	2.96	1.7	11	8.12	14.82	0.000557404	39.636		lognormal	57.0631	40.5911	83.2287
N33E04W5	FR	7.03	48.69	yes	N33E04W5_FR	15	7.2	2.15	3.6	4.61	2.7	18	4.73	15.69	0.000919442	63.901		gamma	65.2133	37.1481	114.149
N33W01W1	FR	-0.7	48.57	yes	N33W01W1_FR	15	7.2	5.68	8.36	3.908	3.444	9.19	15.9	7.4	0.0003298	38.9978		lognormal	74.2187	52.4501	107.246
N33W01W2	FR	-0.89	48.95	yes	N33W01W2_FR	15	7.6	6.99	9.7	6.24	3.71	14.08	18.86	12.93	0.000589642	60.784		lognormal	100.994	71.4454	146.714
N33W01W3	FR	-1.46	48.45	yes	N33W01W3_FR	15	7.5	4.38	22.8	7.7	4.792	20.52	35.44	13.58	0.000679588	82.87		lognormal	90.7181	62.6389	131.997
N33W01W4	FR	-0.51	48.85	yes	N33W01W4_FR	15	6.6	3.69	15.19	6.45	4.238	15.88	22.98	18.72	0.000579648	66.145		gamma	69.5437	38.6351	123.013
N33W01W5	FR	-1.86	48.08	yes	N33W01W5_FR	15	7.2	12.58	24.3	9.07	9.76	26.3	41.81	20.88	0.00121926	102.937		lognormal	141.161	97.8026	209.068
N33W02W2	FR	-3.92	48.59	yes	N33W02W2_FR	15	7.1	4.76	15.68	6.77	3.404	11.99	24.8	12.31	0.000319806	57.732		lognormal	75.4787	52.9213	110.092
N33W02W3	FR	-3.87	48.19	yes	N33W02W3_FR	15	7.6	5.7	12.8	7.14	2.022	9.9	22.35	6.24	0.00041175	54.024		lognormal	89.5939	62.7211	128.893
N33W02W4	FR	-2.46	47.94	yes	N33W02W4_FR	15	7.4	4.5	19.98	12.03	3.673	13.35	40.69	9.58	0.000419745	82.698		lognormal	88.5763	61.8716	129.216
N33W02W5	FR	-2.25	48.37	yes	N33W02W5_FR	15	7.3	9.11	21.06	8.61	5.3	21.41	41.01	19.4	0.000739551	88.826		lognormal	117.847	82.1702	172.614
N34E01W2	FR	1.47	49.71	yes	N34E01W2_FR	15	8.1	2.86	7.78	3.808	2.895	107.4	16.73	17.66	0.00459721	284.113		gamma	154.754	81.081	299.496
N34E01W5	FR	0.64	49.83	yes	N34E01W5_FR	15	7.8	1.97	12.2	4.46	2.191	107.9	25.11	10.34	0.00469715	288.036		weibull	74.7456	39.4377	145.726
N34E02W5	FR	4.15	49.92	yes	N34E02W5_FR	15	7.1	7.05	4.1	2.01	2.2	10.7	6.54	11.56	0.000419745	34.991		lognormal	78.8613	55.2944	113.979
N34E03W5	FR	4.84	49.67	yes	N34E03W5_FR	15	8.2	9	4	2.67	1.9	96.5	10.35	20.69	0.000622981	252.197		gamma	124.788	66.804	222.877
N24E14W1	GR	23.82	35.5	yes	N24E14W1_GR	15	8	1.43	16.2	7.39	0.9	37.6	26.6	21.8	0.00187886	124.299		gamma	95.4944	52.7454	172.577
N25E13W2	GR	21.79	37.4	yes	N25E13W2_GR	15	8.4	0.74	7.2	4.01	0.6	58.8	8.72	11.5	0.00293822	163.441		gamma	71.0949	38.3161	130.604
N25E13W4	GR	21.95	37.22	yes	N25E13W4_GR	15	8	0.25	13.3	9.78	0.8	89.9	15.9	34.9	0.00449227	264.848		gamma	160.991	85.1549	301.386
N26E12W3	GR	21.21	37.84	yes	N26E12W3_GR	15	7.6	3.42	12.1	7.88	2.2	70.6	13.7	29.8	0.00352786	208.808		gamma	138.43	75.0089	260.313
N26E13W1	GR	22.45	38.9	yes	N26E13W1_GR	15	8.5	3.69	18	19.2	1.2	43.7	11.7	15	0.00218367	187.97		gamma	83.4451	46.4398	145.317
N26E13W2	GR	21.74	38.56	yes	N26E13W2_GR	15	8.1	0.61	4.7	3.56	0.6	58.8	4.13	9.73	0.00293822	161.596		gamma	97.6058	53.5462	182.562
N26E13W3	GR	22.01	38.1	yes	N26E13W3_GR	15	8.2	0.71	4.2	3.18	0.6	72.2	5.23	5.41	0.00360781	193.538		gamma	104.49	56.7353	195.478
N26E13W4	GR	21.54	37.69	yes	N26E13W4_GR	15	8	0.75	12.5	8.18	1.2	83.4	17.1	37.7	0.00416747	242.038		gamma	150.223	77.9806	280.347
N27E12W2	GR	20.73	40.05	yes	N27E12W2_GR	15	8.4	1.26	6.8	23.8	1.2	48.3	4.19	14.1	0.0042625	218.33		gamma	113.395	62.6255	203.053
N27E12W3	GR	21.05	39.36	yes	N27E12W3_GR	15	8.3	1.73	9.5	7.1	1	53.8	3.88	14.3	0.00268837	163.61		gamma	87.7541	47.9071	155.785
N27E12W4	GR	21.4	39.16	yes	N27E12W4_GR	15	8.4	1.85	4.6	4.62	0.7	49.2	3.1	9.86	0.00263947	141.942		gamma	70.4746	38.2171	126.393
N27E12W5	GR	20.53	39.67	yes	N27E12W5_GR	15	8.1	1.13	20.6	24.4	1.3	63	7.58	39.6	0.00486909	257.54		gamma	181.414	97.9411	332.244
N27E13W3	GR	21.83	39.33	yes	N27E13W3_GR	15	8.4	1.45	6.5	9.37	1	52.5	3.71	22.7	0.00262341	169.667		gamma	76.8807	42.8837	140.058
N27E13W5	GR	22.08	40.29	yes	N27E13W5_GR	15	7.6	2.23	6.4	3.47	3	10.8	2.14	13.7	0.000672164	41.227		lognormal	58.6446	40.8529	84.7853
N28E12W4	GR	21.92	40.96	yes	N28E12W4_GR	15	8.2	1.38	1.5	6.92	3.1	31.3	0.76	14.2	0.00156405	106.622		gamma	71.3743	39.307	125.06
N28E13W3	GR	22.45	40.96	yes	N28E13W3_GR	15	8.3	1.4	2.9	4.38	0.7	56.8	1.99	7.6	0.00283828	159.958		gamma	83.7022	45.6062	150.633
N28E13W4	GR	23.61	41.1	yes	N28E13W4_GR	15	8.4	2.29	10.4	9.7	3	70.5	6.47	27.7	0.00352286	216.02		gamma	100.822	54.915	183.507
N28E14W4	GR	25.03	41.26	yes	N28E14W4_GR	15	8.3	2.2	10.7	5.58	2.7	40.2	6.67	24.9	0.00200878	123.378		gamma	73.325	41.5103	129.861
N28E14W5	GR	25.58	41.14	yes	N28E14W5_GR	15	8.5	1.81	11.2	16.7	2.7	48	11.6	28.9	0.00336082	188.47		gamma	84.8901	46.435	152.626
N31E09W2	HR	16.37	46.39	yes	N31E09W2_HR	15	7	13.93	4.358	7.33	2.391	21.16	11.26	5.43	0.00158304	82.953		lognormal	131.56	92.559	193.607
N31E09W3	HR	16.31	45.9	yes	N31E09W3_HR	15	8.1	4.46	9.64	20.95	1.613	69.7	5.53	5.43	0.00546868	260.145		gamma	213.966	113.52	389.08
N31E09W5	HR	16.83	45.7	yes	N31E09W5_HR	15	7.5	8.46	6.01	10.9	0.848	37.04	3.97	9.37	0.00265587	137.29		lognormal	147.594	100.954	220.413
N32E09W5	HU	16.29	46.5	yes	N32E09W5_HU	15	7.2	3.2	10.56	10.06	2.385	25.72	11.82	6.41	0.00213125	105.546		gamma	94.203	51.4789	170
N32E11W2	HU	20.31	47.57	yes	N32E11W2_HU	15	8.4	1.52	3.477	5.45	1.004	86.3	4.65	28.5	0.00431238	238.095		gamma	105.222	55.7934	192.097
N32E11W5	HU	21.35	46.52	yes	N32E11W5_HU	15	7.3	4.46	21.69	12.75	3.999	48.8	9.74	22.56	0.00377068	174.275		gamma	142.065	75.304	258.348
N36W04W2	IE	-8.74	53.69	yes	N36W04W2_IE	15	8	6.1	8.93	4.39	2.891	96.1	15.84	8.84	0.00441732	258.249		gamma	177.145	91.0315	333.195
N36W04W4	IE	-7.06	52.68	yes	N36W04W4_IE	15	7.1	13.1	7.64	3.727	3.307	16.19	14.17	5.27	0.00123925	55.7557		lognormal	120.62	84.5516	171.888
N36W04W5	IE	-7.77	53.07	yes	N36W04W5_IE	15	7.5	20.13	4.857	1.922	1.273	28.59	7.08	3.59	0.0014263	79.3552		lognormal	178.796	126.506	263.631
N37W04W1	IE	-7.92	55.1	yes	N37W04W1_IE	15	6	7.85	13.36	2.731	1.555	7.21	27.75	3.98	0.000219867	29.2221		gamma	55.1334	31.0828	97.5641
N37W04W4	IE	-7.34	54.28	yes	N37W04W4_IE	15	5.7	16.93	3.744	0.895	0.842	4.636	5.88	1.65	0.000229519	15.2595		gamma	58.1611	32.9296	99.7973
N26E08W1	IT	13.53	37.79	yes	N26E08W1_IT	15	8.2	2.19	44.53	15.63	3.805	87.2	22.5	85.8	0.00435736	282.083		gamma	168.493	88.6991	305.868
N26E09W2	IT	15.92	38.33	yes	N26E09W2_IT	15	7.8	2.42	17.25	8.71	4.621	51.4	6.67	10.8	0.00368871	164.211		gamma	127.45	70.4525	237.129
N26E10W1	IT	16.48	38.94	yes	N26E10W1_IT	15	7.8	1.47	8.84	3.832	1.635	16.98	12.7	19.5	0.000848484	58.1612		gamma	60.4512	35.2352	105.293
N27E09W1	IT	15.61	40.27	yes	N27E09W1_IT	15	8.3	0.25	3.092	2.172	0.961	52.4	5.43	3.7	0.00261841	139.905		gamma	68.2209	37.7188	123.14
N27E10W1	IT	17.19	40.58	yes	N27E10W1_IT	15	8	11.92	93.9	10.95	17.93	56.1	124	62.2	0.0028033	185.145		lognormal	203.599	138.099	306.99
N27E10W2	IT	16.69	39.46	yes	N27E10W2_IT	15	8.2	0.62	7.75	7.91	1.619	35.41	9.05	29.3	0.00176943	120.956		gamma	73.1125	40.9584	129.377
N28E06W1	IT	9.43	40.38	yes	N28E06W1_IT	15	8.2	12.68	77.4	19.28	3.219	26.75	117	22.9	0.00254111	145.923		lognormal	185.624	129.244	268.605
N28E08W1	IT	14.17	41.55	yes	N28E08W1_IT	15	8.2	0.65	4.457	3.714	0.987	74.5	5.75	9.79	0.00372274	201.477		gamma	110.118	58.385	206.226
N28E08W2	IT	13.86	41.78	yes	N28E08W2_IT	15	8.4	0.73	1.477	22.11	0.134	52.7	2.57	2.66	0.00434448	222.401		gamma	111.379	60.7065	201.716
N28E08W3	IT	13.85	41.23	yes	N28E08W3_IT	15	7.7	8.63	50.1	13.72	36.63	54.6	53.02	16.5	0.00500025	192.752		gamma	194.574	104.966	344.725
N28E08W4	IT	14.4	41.12	yes	N28E08W4_IT	15	7.8	3.61	25.63	7.6	14.83	70.6	30.27	27.9	0.00352786	207.66		gamma	145.46	77.6813	267.863
N28E10W1	IT	17.82	40.62	yes	N28E10W1_IT	15	7.9	8.29	82.4	15.49	17.66	71.9	112	58.7	0.00359282	243.259		gamma	203.599	111.269	371.152
N29E07W3	IT	11.86	42.35	yes	N29E07W3_IT	15	8.2	3.32	27.93	9.55	22.9	32.69	26.9	16.8	0.00280342	120.88		gamma	102.277	57.3966	179.507
N30E06W1	IT	10.85	44.22	yes	N30E06W1_IT	15	8.5	2	4.396	6.75	0.946	42.35	4.39	24.97	0.00204928	133.55		gamma	58.2101	32.1092	103.166
N30E06W4	IT	11.31	43.95	yes	N30E06W4_IT	15	8	2.12	30.55	6.99	3.166	69.6	38.3	32.9	0.00344279	202.659		gamma	139.027	75.1906	258.029
N31E05W1	IT	9.77	46.31	yes	N31E05W1_IT	15	7.6	0.25	0.684	1.487	0.493	5.66	0.16	3.81	0.000282829	20.2467		gamma	30.8977	17.8135	52.9457
N31E05W2	IT	8.18	46.25	yes	N31E05W2_IT	15	7.9	0.25	0.518	2.501	1.304	19.27	0.16	22.37	0.000962916	58.4291		gamma	52.511	29.4568	92.6489
N31E05W4	IT	9.81	45.81	yes	N31E05W4_IT	15	8.4	0.25	0.461	20.66	0.129	39.55	0.59	6.17	0.00344279	183.581		gamma	86.3419	47.977	156.48
N31E05W5	IT	9.26	45.88	yes	N31E05W5_IT	15	7.9	0.93	3.572	12.31	0.748	62.1	3.53	13.22	0.00310312	205.721		gamma	134.224	71.2392	245.801
N31E06W1	IT	11.41	46.25	yes	N31E06W1_IT	15	7.7	1.07	1.631	0.711	0.338	7.93	0.24	4.26	0.000396259	22.7401		gamma	40.1916	23.4549	67.1519
N31E06W4	IT	11.33	45.56	yes	N31E06W4_IT	15	8.3	1.29	8.12	13.35	1.009	32.82	4.26	10.37	0.00265587	136.785		gamma	80.393	44.6891	145.208
N31E06W5	IT	11.72	46.22	yes	N31E06W5_IT	15	7.3	0.25	0.672	1.066	0.24	5.35	0.23	4.23	0.000267338	17.7456		gamma	31.1738	17.8945	53.5063
N31E07W1	IT	13.32	46.45	yes	N31E07W1_IT	15	8.4	0.77	1.797	14.53	0.366	32.63	0.47	8.74	0.00270505	141.148		gamma	68.924	39.1842	121.485
N31E07W2	IT	12.2	46.36	yes	N31E07W2_IT	15	8.4	1.04	4.134	16.07	0.976	49.73	1.11	27.93	0.00336082	190.212		gamma	91.3822	50.3444	163.499
N31E07W5	IT	12.5	46.28	yes	N31E07W5_IT	15	8.5	1.06	0.278	14.06	0.152	30.75	0.31	8.67	0.00153657	134.521		gamma	49.827	28.2048	89.8013
N37E10W4	LT	23.08	54.1	yes	N37E10W4_LT	15	8	3.56	7.33	16.13	1.611	53.7	8.95	25.89	0.00352476	200.383		gamma	164.068	88.6989	298.137
N37E10W5	LT	22.42	54.18	yes	N37E10W5_LT	15	7.5	13.05	2.882	7.58	2.405	64.2	3.25	8.3	0.00320805	191.578		gamma	182.274	99.0993	329.134
N38E11W5	LV	26.55	56.14	yes	N38E11W5_LV	15	7.7	23.57	5.7	13.71	2.5	56.1	6.2	15.66	0.00368871	196.461		lognormal	276.701	191.334	415.116
N39E11W3	LV	25.88	57.54	yes	N39E11W3_LV	15	7.8	16.45	4.813	13.75	2.627	76.1	6.72	11.68	0.00380269	246.625		gamma	248.57	135.895	444.293
N39E11W4	LV	26.18	57.34	yes	N39E11W4_LV	15	7.8	24.23	3.241	12	1.764	61.6	3.7	7.09	0.00401659	203.2		lognormal	292.046	197.067	433.766
N39E11W5	LV	25.46	57.17	yes	N39E11W5_LV	15	7.7	17.92	2.469	12.38	1.329	62.6	1.92	5.93	0.00409856	207.258		lognormal	245.996	166.159	379.864
N35E03W1	NL	6.12	52.17	yes	N35E03W1_NL	15	7.7	4.82	25.5	5.97	3.8	45.3	32.3	35.8	0.00226363	137.727		gamma	119.723	66.4568	213.733
N35E03W2	NL	5.43	52.16	yes	N35E03W2_NL	15	7.5	11.4	14.1	6.01	13.6	69	25.7	30.9	0.00344791	197.141		gamma	173.808	91.6814	317.868
N35E03W3	NL	4.93	51.89	yes	N35E03W3_NL	15	7.3	17.1	20.6	7.54	9.6	52.6	34.3	47.6	0.0026284	162.414		lognormal	189.57	128.074	280.33
N35E03W4	NL	5.94	51.25	yes	N35E03W4_NL	15	7.6	8.48	21.7	9.81	8.6	59.6	38	72.8	0.00297819	189.221		gamma	165.672	89.8938	297.626
N36E03W1	NL	6.53	53.18	yes	N36E03W1_NL	15	7.2	22.6	12.5	6.8	2.2	74.1	20.7	4.92	0.00370275	213.13		gamma	221.975	119.146	401.329
N36E03W4	NL	6.4	52.84	yes	N36E03W4_NL	15	7.2	11	20.9	5.37	5	65	30.4	12.9	0.00324803	184.517		gamma	156.546	84.414	284.912
N40E04W1	NO	9.71	59.97	yes	N40E04W1_NO	15	7.5	7.23	0.93	0.464	0.2	5.99	0.65	2.04	0.000299318	16.8774		gumbel	90.4819	64.8939	126.809
N40E05W2	NO	11.69	59.48	yes	N40E05W2_NO	15	8.3	15.71	5.88	1.798	1.45	5.08	7.38	4.78	0.000377068	20.0718		gumbel	189.41	145.297	245.765
N42E04W1	NO	10.01	62.32	yes	N42E04W1_NO	15	7.4	0.52	1.3	1.883	2.81	21.9	0.77	5.78	0.00109434	62.4703		gamma	56.2863	31.5934	99.225
N42E04W3	NO	9.09	61.86	yes	N42E04W3_NO	15	6.5	1.16	1.09	2.051	1.1	21.9	1.08	9.74	0.00109434	63.1591		gamma	60.35	32.9717	108.785
N42E05W2	NO	11.89	62.95	yes	N42E05W2_NO	15	6.9	2.1	1.07	0.87	0.48	5.18	1.05	0.87	0.000344279	16.517		gamma	40.2312	23.3833	68.6926
N42E05W5	NO	11.75	61.72	yes	N42E05W5_NO	15	6.4	3.8	0.94	1.505	0.62	14.5	1.02	2.6	0.00072456	42.4205		gamma	57.8948	32.3524	100.538
N43E04W3	NO	10.57	63.28	yes	N43E04W3_NO	15	6.5	6.85	2.5	1.171	0.22	6.97	2.86	1.28	0.000348289	22.2261		lognormal	58.861	41.3802	86.3146
N46E06W1	NO	19.67	68.96	yes	N46E06W1_NO	15	6.6	1.98	1.85	4.05	0.67	20.1	1.46	5.27	0.00127875	66.855		gamma	65.0483	36.2116	116.181
N47E07W1	NO	24.97	69.97	yes	N47E07W1_NO	15	6.9	3.3	3.11	1.34	0.67	13.2	3.2	2.89	0.0006596	38.494		gamma	56.8925	32.6331	99.7861
N47E07W2	NO	23.15	69.87	yes	N47E07W2_NO	15	6.5	3.16	3.6	0.995	0.81	6.41	4.28	1.49	0.000320306	20.1045		gamma	44.1614	25.251	75.9597
N47E07W3	NO	23.62	69.39	yes	N47E07W3_NO	15	6.2	3.35	1.79	1.12	0.14	9.87	0.74	0.22	0.000639376	29.267		gamma	47.2591	26.5115	82.5702
N47E07W4	NO	25.66	69.45	yes	N47E07W4_NO	15	6.18	5.44	2.25	2.62	0.66	7.07	1.35	2.4	0.000353286	28.417		gamma	50.9317	28.8261	89.9646
N47E07W5	NO	23.32	69.13	yes	N47E07W5_NO	15	6.3	2.4	1.18	2.18	0.71	14.3	0.73	6.94	0.000714566	44.688		gamma	53.9721	29.916	95.9797
N34E09W1	PL	19.12	50.67	yes	N34E09W1_PL	15	7.5	3.55	9.18	6.63	3.722	49.63	20	58.6	0.00193882	151.258		gamma	111.86	60.4494	203.744
N34E09W2	PL	17.48	50.65	yes	N34E09W2_PL	15	7.4	5.37	20.99	15.28	9.61	83	55.56	148.9	0.00159903	270.148		gamma	167.782	89.3301	303.304
N34E09W4	PL	18.88	49.75	yes	N34E09W4_PL	15	7.6	0.25	2.949	1.775	1.376	13.73	2.98	18.36	0.000345791	41.6025		gamma	42.7037	24.6377	73.5544
N34E09W5	PL	18.12	50.98	yes	N34E09W5_PL	15	7.3	5.36	24.87	12.67	10.17	86.6	53.12	96.93	0.00275833	268.447		gamma	168.563	87.3183	313.343
N34E10W1	PL	20.89	50.71	yes	N34E10W1_PL	15	8	5.66	3.203	4.436	1.078	87	10	29.9	0.00434448	235.688		gamma	167.848	90.2158	312.32
N34E10W2	PL	19.79	50.62	yes	N34E10W2_PL	15	7.6	4.37	2.689	3.528	1.283	88.6	10.4	40.6	0.00475433	235.965		gamma	153.367	78.9277	283.376
N34E10W3	PL	20.06	49.88	yes	N34E10W3_PL	15	8	3.44	12.57	11.31	1.811	48.47	17.5	53.5	0.00242635	167.546		gamma	134.036	71.8088	238.834
N34E10W5	PL	20.39	50.8	yes	N34E10W5_PL	15	7.8	1.34	5.73	6.05	1.102	100.8	14.7	60	0.00503303	276.805		gamma	160.242	83.2114	296.608
N34E11W1	PL	23.22	50.55	yes	N34E11W1_PL	15	7.5	12.37	5.11	5.92	2.045	71.1	10.1	15.2	0.00355755	202.022		gamma	178.696	96.6024	322.324
N34E11W3	PL	21.93	49.75	yes	N34E11W3_PL	15	8	2.01	10.75	6.41	2.364	49.62	8.76	42.1	0.00247553	150.331		gamma	111.334	58.7676	202.986
N34E11W4	PL	22.73	50.07	yes	N34E11W4_PL	15	7.4	8.53	17.22	11.16	4.468	73.5	15.2	64.5	0.00367231	229.506		gamma	178.393	96.6489	324.64
N34E11W5	PL	22.98	50.38	yes	N34E11W5_PL	15	6.7	20.15	2.877	1.093	0.51	19.69	2.86	13.8	0.00083949	53.7063		lognormal	125.944	87.4958	186.24
N35E08W4	PL	17.44	51.54	yes	N35E08W4_PL	15	7.1	13.13	10.86	6.66	5.61	46.67	19	56.3	0.00159903	143.981		lognormal	149.179	101.427	223.987
N35E08W5	PL	16.2	51	yes	N35E08W5_PL	15	7.4	3	13.44	22.13	11.69	76.4	33.4	102	0.00323803	281.733		gamma	177.928	95.7015	333.186
N35E09W1	PL	19.49	52.06	yes	N35E09W1_PL	15	7.4	8.03	11.88	10.16	3.985	88.7	30.1	93.2	0.00315808	263.406		gamma	177.492	94.6702	334.742
N35E09W3	PL	19.41	51.18	yes	N35E09W3_PL	15	7.9	10.99	11.76	10.18	4.974	90.5	29.5	76.9	0.00349788	267.988		gamma	210.778	113.284	382.092
N35E09W4	PL	19.89	51.24	yes	N35E09W4_PL	15	7.3	7.33	4.237	3.519	1.491	40.2	7.71	27.3	0.00155905	114.928		gamma	112.138	60.8698	199.562
N35E09W5	PL	19.13	51.74	yes	N35E09W5_PL	15	8	7.09	7.17	7.43	2.72	72	17.8	60.7	0.00253846	210.463		gamma	160.013	86.1841	295.36
N35E10W1	PL	21.58	52.05	yes	N35E10W1_PL	15	7.7	5.76	6.99	8.43	3.413	67.2	13.4	45.5	0.00311811	202.563		gamma	151.378	81.9765	271.836
N35E10W2	PL	20.32	51.71	yes	N35E10W2_PL	15	7.8	7.02	6.97	9.53	2.213	86.7	16.1	68.6	0.00335796	255.823		gamma	177.299	94.2553	324.334
N35E10W3	PL	20.34	51.37	yes	N35E10W3_PL	15	7.8	5.87	4.611	7.7	1.652	68.6	8.74	44.2	0.00305814	203.07		gamma	152.463	82.4632	276.054
N35E10W5	PL	20.77	51.34	yes	N35E10W5_PL	15	8.5	4.13	7.15	9.32	2.092	64.8	11.92	36.04	0.00301817	200.212		gamma	89.9285	49.5004	159.816
N35E11W1	PL	23.58	51.97	yes	N35E11W1_PL	15	7.6	6.68	4.256	3.856	2.845	46.65	10.6	39.6	0.00232798	132.435		gamma	123.365	69.9685	218.595
N35E11W2	PL	22.49	52.38	yes	N35E11W2_PL	15	7.6	6.36	6.18	13.89	3.762	82.3	11.29	47.26	0.00353785	262.699		gamma	183.05	97.5743	338.799
N36E07W1 PL	PL	15.52	53.57	yes	N36E07W1 PL_PL	15	7.6	12.77	7.38	6.43	3.844	68.9	11.4	34.3	0.00299818	198.613		gamma	180.866	98.2283	322.077
N36E07W2 PL	PL	14.89	53.54	yes	N36E07W2 PL_PL	15	7.9	16.36	11.09	8.19	3.937	91.7	19.86	68.62	0.00349788	262.829		gamma	237.651	127.456	422.892
N36E07W3	PL	14.72	52.75	yes	N36E07W3_PL	15	7.6	4.96	6.3	6.33	1.231	69.6	8.49	32.14	0.00305814	199.953		gamma	138.519	74.9229	250.779
N36E08W1	PL	17.73	53.73	yes	N36E08W1_PL	15	7.7	15.13	6.47	7.15	3.795	76	11.88	35.59	0.00311811	219.315		gamma	202.963	106.902	373.682
N36E08W2	PL	16.52	53.76	yes	N36E08W2_PL	15	8.1	13.71	5.74	4.342	2.396	68.3	8.61	39.04	0.00271835	188.552		gamma	183.69	100.28	324.461
N36E09W1	PL	20.41	53.88	yes	N36E09W1_PL	15	7.8	14.97	4.131	5.84	3.28	53.8	7.37	23.81	0.00227862	158.444		lognormal	188.765	130.464	280.844
N36E09W4	PL	20.07	52.96	yes	N36E09W4_PL	15	7.8	13.6	7.22	8.59	2.634	82	13.22	47.78	0.0034579	240.219		gamma	212.505	114.649	386.027
N36E09W5	PL	19.72	52.96	yes	N36E09W5_PL	15	7.7	15.7	7.26	8.61	4.181	89.9	14.37	60.42	0.00323803	260.051		gamma	221.439	121.142	401.464
N36E10W2	PL	21.5	53.69	yes	N36E10W2_PL	15	7.7	6.4	4.394	9.41	2.183	57.2	7.12	21.88	0.00325802	181.581		gamma	154.042	83.5303	275.792
N36E10W3	PL	20.93	53.05	yes	N36E10W3_PL	15	7.5	13.16	5.63	9.98	2.577	84	12.97	57.27	0.003298	250.918		gamma	205.224	111.872	371.229
N36E10W4	PL	22.72	52.81	yes	N36E10W4_PL	15	7.1	14.34	3.7	7.09	3.558	42.55	7.89	30.52	0.00141914	135.444		lognormal	151.732	104.057	224.667
N36E10W5	PL	22.63	53.05	yes	N36E10W5_PL	15	7.5	13.7	4.389	11.42	6.19	63.3	15.61	49.46	0.00257844	205.072		lognormal	198.165	134.368	297.98
N37E08W1	PL	17.98	54.46	yes	N37E08W1_PL	15	7.7	8.13	4.946	4.659	2.286	44.96	6.06	18.26	0.00219867	131.502		gamma	132.951	72.7397	237.673
N26W05W2	PT	-8.62	37.63	yes	N26W05W2_PT	15	7.2	1.72	61.5	20.79	1.861	15.66	107.77	40	0.00150309	124.389		gamma	92.6415	51.5501	161.743
N26W05W3	PT	-7.56	38.34	yes	N26W05W3_PT	15	8.3	7.26	54.9	28.61	3.809	50.9	142.09	29.63	0.00291023	244.551		lognormal	162.474	110.376	243.648
N26W05W4	PT	-8.3	38.49	yes	N26W05W4_PT	15	7.1	11.38	62.5	18.76	1.827	50.1	65.53	6.31	0.00354985	202.166		lognormal	187.939	125.6	283.81
N26W05W5	PT	-7.98	38.87	yes	N26W05W5_PT	15	8.4	16.17	56.1	19.96	6.68	40.36	144.11	9.59	0.00201649	182.736		gumbel	183.038	126.411	266.342
N27W05W1	PT	-7.75	39.03	yes	N27W05W1_PT	15	5.7	3.03	48.36	28.53	2.781	60.7	83.27	30.12	0.00498897	268.723		lognormal	168.742	111.296	271.944
N27W05W2	PT	-8.57	39.11	yes	N27W05W2_PT	15	6.7	2.11	27.15	5.82	4.022	8.51	29.3	10.47	0.000639612	45.137		gamma	53.4699	30.425	94.1462
N27W05W4	PT	-7.97	40.5	yes	N27W05W4_PT	15	6.7	2.71	13.75	2.89	2.115	8.18	17.9	16.8	0.000351786	32.299		gamma	50.185	28.8711	87.9107
N28W04W1	PT	-7.06	40.78	yes	N28W04W1_PT	15	6.8	4.25	6.4	0.98	0.725	3.334	4.73	1.9	0.000368871	12.353		gamma	49.3588	29.1603	81.7618
N28W04W2	PT	-6.68	41.57	yes	N28W04W2_PT	15	6.8	2.72	4.01	1.897	0.395	4.085	2.28	2.73	0.000511689	17.9902		gamma	43.3311	25.5255	72.7148
N28W04W3	PT	-6.24	41.72	yes	N28W04W3_PT	15	6.7	3.59	4.953	5.28	1.805	29.32	8.12	16.71	0.00156705	94.948		gamma	84.8253	45.5524	151.218
N28W04W4	PT	-6.4	40.67	yes	N28W04W4_PT	15	6.4	4.85	4.643	2.403	1.1	6.11	13.53	5.05	0.000255845	25.1273		gamma	50.4889	29.4436	87.3147
N28W04W5	PT	-7.15	41.63	yes	N28W04W5_PT	15	6.8	3.5	6.22	2.144	0.712	5.18	4.94	4.39	0.000351786	21.7404		gamma	48.5685	28.1241	81.9165
N28W05W3	PT	-8.31	41.22	yes	N28W05W3_PT	15	6.5	2.4	13.3	2.787	2.507	7.04	16.61	6.11	0.000344279	29.0267		gamma	45.7042	25.8249	80.2983
N38E06W1	SE	14.85	56.74	yes	N38E06W1_SE	15	6.5	21.3	10.25	2.794	0.425	9.87	19.5	5.86	0.000493201	36.1304		lognormal	114.588	80.8363	165.916
N38E06W3	SE	13.13	56.16	yes	N38E06W3_SE	15	7.4	20.8	13.21	5.25	1.52	20.92	21.7	26.2	0.00104537	73.825		gumbel	197.862	139.599	284.86
N38E07W1	SE	16.22	56.86	yes	N38E07W1_SE	15	7	21.9	6.18	2.347	0.556	9.17	11.7	6.7	0.000458223	32.5477		lognormal	153.063	109.712	215.053
N38E07W2	SE	15.13	56.36	yes	N38E07W2_SE	15	7.3	10.9	8.03	2.178	1.516	14.05	14	12.2	0.000702074	44.0548		lognormal	109.484	76.7535	156.38
N38E07W5	SE	15.9	56.41	yes	N38E07W5_SE	15	6.8	18.7	5.8	2.174	0.759	12.96	9.5	9.04	0.000647607	41.3134		lognormal	124.269	87.9287	179.457
N39E06W1	SE	15.29	57.81	yes	N39E06W1_SE	15	7.1	17.1	4.821	2.038	0.767	9.99	7.29	9.05	0.000499197	33.3308		lognormal	133.381	94.2746	188.697
N39E06W2	SE	13.95	58.06	yes	N39E06W2_SE	15	5.9	22.8	3.015	0.757	0.603	4.057	4.92	3.32	0.000202726	13.2462		lognormal	79.1012	55.905	114.511
N39E06W3	SE	12.63	57.6	yes	N39E06W3_SE	15	6.4	16.5	4.297	1.078	0.49	8.69	7.92	5.39	0.000434236	26.1448		lognormal	90.7571	63.4215	130.322
N39E06W4	SE	14.21	57.1	yes	N39E06W4_SE	15	6.1	26.7	4.256	1.255	0.354	9.49	7.31	5.22	0.000474212	28.8705		lognormal	102.698	71.1017	148.259
N39E07W1	SE	16.46	58.36	yes	N39E07W1_SE	15	6.9	12	4.263	3.148	1.866	7.79	6.3	12.5	0.000389263	32.3818		lognormal	96.6462	68.7393	138.99
N39E07W2	SE	15.74	57.63	yes	N39E07W2_SE	15	6.2	23.3	5.18	2.111	1.224	11.47	8.38	9.07	0.000573153	37.3301		lognormal	102.93	71.8505	150.699
N40E05W1	SE	12.19	59.81	yes	N40E05W1_SE	15	6.4	15.5	1.723	0.783	0.466	4.158	2.16	4.52	0.000207774	13.6053		lognormal	85.8489	60.8875	122.81
N40E05W4	SE	11.77	58.91	yes	N40E05W4_SE	15	6.3	11.8	3.628	0.834	0.3	5.7	5.92	3.11	0.000284827	17.6694		lognormal	68.5202	47.8429	97.9711
N40E06W4	SE	15.28	58.74	yes	N40E06W4_SE	15	6.8	20.4	2.703	1.879	0.643	11.19	3.44	4.25	0.00055916	35.6789		lognormal	130.151	92.6575	186.68
N40E06W5	SE	14.73	59.23	yes	N40E06W5_SE	15	6.7	16.4	2.418	0.941	0.338	5.68	3.21	4.44	0.000283827	18.0581		lognormal	106.359	76.5813	150.221
N40E07W2	SE	16.68	59.74	yes	N40E07W2_SE	15	7.7	7.37	12.85	12.18	2.323	47.67	19.5	49.1	0.00238205	169.113		gamma	153.544	83.9698	273.708
N41E06W4	SE	16.42	60.25	yes	N41E06W4_SE	15	7.6	14.2	9.21	3.197	1.441	13.31	17.6	13.2	0.000665097	46.3827		gumbel	157.466	112.398	221.454
N42E05W3	SE	12.56	61.94	yes	N42E05W3_SE	15	6.6	9.54	0.792	2.821	0.246	7.51	0.87	15	0.000375273	30.3411		lognormal	75.0474	53.4919	110.449
N42E06W4	SE	16.17	61.49	yes	N42E06W4_SE	15	6.3	23.5	2.344	1.061	0.482	4.265	1.19	2.4	0.000327885	15.0126		lognormal	107.789	77.6129	154.116
N42E06W5	SE	16.57	62.37	yes	N42E06W5_SE	15	6.5	6.3	1.473	1.314	0.499	3.606	1.04	2.78	0.000278702	14.4024		gamma	53.1148	31.5627	89.2523
N43E05W1	SE	14.57	63.67	yes	N43E05W1_SE	15	6.9	12.1	1.31	1.846	0.33	10.07	1.66	2.93	0.000503195	32.7436		lognormal	96.0602	67.8197	138.815
N43E05W5	SE	14.49	63.42	yes	N43E05W5_SE	15	7.5	8.41	1.825	1.702	0.515	24.2	1.93	3.8	0.00120927	67.4782		lognormal	106.538	73.7305	156.191
N43E06W4	SE	17.38	63.3	yes	N43E06W4_SE	15	6.9	11.1	1.444	0.654	0.384	5.53	0.85	1.5	0.000276332	16.5064		lognormal	89.2627	64.3446	128.085
N43E06W5	SE	16.1	63.21	yes	N43E06W5_SE	15	7.2	8.75	1.694	1.183	0.482	13.17	1.47	2.98	0.000658101	37.7753		lognormal	90.0232	64.3187	129.656
N43E07W2	SE	18.52	64.35	yes	N43E07W2_SE	15	6.8	12	1.544	1.744	0.523	3.946	1.57	2.69	0.000311491	17.0154		lognormal	91.1097	65.6106	130.442
N44E07W5	SE	19.54	65.43	yes	N44E07W5_SE	15	7	16.2	1.559	0.648	0.42	7.6	1.03	0.97	0.000379769	21.6568		lognormal	121.395	88.2445	172.006
N45E07W1	SE	23.13	66.84	yes	N45E07W1_SE	15	6.7	11.4	1.436	1.459	0.164	4.273	0.46	1	0.000377068	16.6644		lognormal	83.7279	60.3146	118.863
N45E07W5	SE	22.65	66.48	yes	N45E07W5_SE	15	7.2	15.9	1.791	1.227	0.191	4.279	0.44	0.38	0.000377068	15.7282		lognormal	140.817	103.417	193.765
N46E06W4	SE	19.85	68.01	yes	N46E06W4_SE	15	7.4	6.46	1.37	1.522	0.754	6.04	0.4	3.7	0.000409856	21.3402		lognormal	79.0184	56.9368	112.668
N33E09W2	SK	18.78	49.45	yes	N33E09W2_SK	15	8.1	11.9	9.58	6.18	3.728	45.94	5.61	23.88	0.00260062	140.188		lognormal	169.435	117.305	254.878
N33E09W5	SK	16.97	48.49	yes	N33E09W5_SK	15	8	0.96	9.13	12.52	2.35	56.1	12.49	52.83	0.00270076	191.582		gamma	129.357	69.5823	235.302
N33E10W1	SK	20.49	49.11	yes	N33E10W1_SK	15	7.9	6.49	3.902	10.3	1.336	51.5	1.99	36.22	0.00270076	170.98		gamma	153.257	85.1362	275.139
N33E10W2	SK	18.93	48.21	yes	N33E10W2_SK	15	7.6	2.68	15.43	13.89	11.98	50.2	13.3	11.63	0.00340094	182.449		gamma	135.727	73.77	246.612
N33E10W3	SK	19.27	48.97	yes	N33E10W3_SK	15	7.1	2.02	2.431	15.26	0.941	56.6	1.94	52.08	0.00300078	204.066		gamma	134.643	71.7864	247.42
N33E10W5	SK	19.58	48.79	yes	N33E10W5_SK	15	8.2	4.38	3.661	3.175	6.87	10.95	1.98	11.12	0.000900254	40.3925		lognormal	70.4835	50.8295	99.2822
N33E11W1	SK	22.23	49	yes	N33E11W1_SK	15	7.8	5.67	3.04	4.491	1.343	32.16	1.08	16.07	0.00170037	98.8131		lognormal	109.892	75.2622	164.814
N33E11W2	SK	20.81	48.79	yes	N33E11W2_SK	15	8	3.61	2.779	7.87	1.621	14.72	2.15	61.99	0.000131154	69.067		lognormal	81.791	58.4213	120.085
N33E11W3	SK	21.4	48.66	yes	N33E11W3_SK	15	7.8	6.46	12.54	12.57	9.01	49.99	19.74	42.12	0.00300078	176.512		gamma	158.856	86.4892	288.563
N33E11W4	SK	22.05	48.5	yes	N33E11W4_SK	15	7.8	8.12	7.92	8.38	3.99	42.44	9.48	20.08	0.00260062	140.458		lognormal	151.503	103.471	229.209
N33E11W5	SK	21.35	49.29	yes	N33E11W5_SK	15	7.6	4.12	9.18	11.71	4.604	60	6.6	26.11	0.00390103	198.011		gamma	152.085	79.8927	275.844
N31E08W1	SL	14.88	45.85	yes	N31E08W1_SL	15	7.7	1.366	2.746	19.99	1.01	67	4.41	5.81	0.00480351	249.459		gamma	173.673	92.8011	317.312
N31E08W3	SL	14.25	45.55	yes	N31E08W3_SL	15	7.7	0.964	4.399	5.97	1.268	60.2	2.92	10.9	0.00278702	174.977		gamma	107.465	57.0896	197.57
N31E08W4	SL	15.28	45.63	yes	N31E08W4_SL	15	7.5	0.459	1.684	8.62	0.502	65.4	2.6	5.74	0.00336082	198.842		gamma	121.765	64.5495	228.638
N31E08W5	SL	14.84	45.46	yes	N31E08W5_SL	15	7.8	0.803	1.313	10.32	0.308	40.02	1.55	4.59	0.00222962	142.362		gamma	100.035	54.0666	177.006
N34W02W1	UK	-2.94	50.81	yes	N34W02W1_UK	15	7.7	5.88	15.89	5.22	4.744	29.34	28.33	10.48	0.00125924	94.752		lognormal	107.463	74.7063	163.055
N34W02W2	UK	-4.08	50.93	yes	N34W02W2_UK	15	7.8	9.22	15.1	6.6	5.05	15.97	26.8	10.43	0.000779527	66.985		gumbel	132.302	91.8546	191.583
N34W02W3	UK	-3.8	50.47	yes	N34W02W3_UK	15	7.3	0.88	6.29	1.542	0.809	3.548	10.38	3.29	0.000180337	15.1922		gamma	33.655	19.5127	57.1322
N34W03W1	UK	-4.33	50.77	yes	N34W03W1_UK	15	7.9	9.9	14.85	6.68	4.165	13.54	25.85	9.32	0.000779527	61.238		gumbel	141.028	100.278	201.403
N34W03W2	UK	-4.91	50.26	yes	N34W03W2_UK	15	8	2.91	20.61	9.91	2.859	26.69	36.18	15.33	0.0011593	107.356		gamma	95.2015	52.9019	166.685
N35W01W4	UK	-1.09	51.37	yes	N35W01W4_UK	15	8.1	8.4	22.39	9.14	3.791	42.21	35.39	20.95	0.00209873	142.999		lognormal	146.561	100.451	219.036
N35W02W1	UK	-2.31	52.34	yes	N35W02W1_UK	15	8.3	7.89	20.74	14.09	9.78	57.6	34.65	27.74	0.00289824	201.769		lognormal	145.358	97.8349	217.132
N35W02W2	UK	-3.36	52.31	yes	N35W02W2_UK	15	7.5	5.24	7.31	3.585	1.41	8.54	10.29	8.8	0.000389763	36.0485		lognormal	76.7018	54.767	109.597
N35W02W3	UK	-3.49	51.89	yes	N35W02W3_UK	15	8.1	2.96	4.954	1.596	0.425	17.19	6.07	3.32	0.000799515	49.5186		lognormal	64.6878	44.8299	93.0144
N35W02W4	UK	-2.34	51.4	yes	N35W02W4_UK	15	8.3	8.35	12.29	3.884	5.07	105.2	23.18	39.45	0.00526255	278.924		gamma	165.622	89.7816	302.026
N36W01W5	UK	-1.62	53.92	yes	N36W01W5_UK	15	8.2	9.28	15.7	8.77	6.94	32.36	25.63	24.48	0.00163901	116.857		lognormal	133.307	93.1419	193.161
N36W02W1	UK	-1.03	53.98	yes	N36W02W1_UK	15	6.8	7.78	3.7	1.558	0.454	2.651	4.78	5.12	0.000131154	13.0153		lognormal	69.635	49.8431	97.1249
N36W02W2	UK	-4.51	53.33	yes	N36W02W2_UK	15	8.1	7.33	25.86	11.23	5.22	33.95	51.55	17.98	0.00173894	130.918		lognormal	136.521	94.1799	200.182
N36W02W3	UK	-3.87	52.73	yes	N36W02W3_UK	15	8.1	1.16	3.598	0.926	0.11	12.27	4.53	3.09	0.000499697	34.4716		gamma	41.6028	24.4681	71.0279
N36W02W4	UK	-4.34	53.44	yes	N36W02W4_UK	15	7.9	1.41	7.05	2.692	0.2	11.96	7.03	12.1	0.000499697	40.9372		gamma	51.4216	29.9137	89.5446
N37W01W2	UK	-2.22	55.24	yes	N37W01W2_UK	15	7.8	10.82	6.11	6.55	1.315	45.15	11.1	9.12	0.00226241	139.73		lognormal	161.306	110.327	241.874
N37W01W4	UK	-0.54	54.35	yes	N37W01W4_UK	15	7.3	12.24	12.08	2.513	1.883	8.9	23.8	13.4	0.000239854	32.5533		lognormal	114.481	82.6968	162.305
N37W02W1	UK	-2.9	55.05	yes	N37W02W1_UK	15	8.1	11.31	8	6.91	5.04	44.27	14.89	11.03	0.00215869	139.006		lognormal	161.993	111.543	243.064
N37W02W2	UK	-3.95	55.36	yes	N37W02W2_UK	15	7.1	22.84	4.33	1.911	0.783	4.403	5.37	2.93	0.000368871	18.8426		lognormal	179.663	131.854	248.34
N37W02W3	UK	-4.24	54.88	yes	N37W02W3_UK	15	8	5.52	6.66	5.36	0.682	22.27	8.12	4.28	0.0013192	77.651		lognormal	105.925	73.2445	154.952
N37W02W4	UK	-2.55	54.67	yes	N37W02W4_UK	15	8.2	2.39	3.502	3.435	0.613	26.95	4.75	11.84	0.00125924	81.4585		gamma	66.6102	37.5715	114.324
N37W02W5	UK	-2.96	54.44	yes	N37W02W5_UK	15	7.7	1.49	3.58	1.079	0.121	5.27	4.32	4.43	0.000267838	17.5989		gamma	41.0783	24.2127	68.6307
N37W03W1	UK	-6.08	54.95	yes	N37W03W1_UK	15	8.4	14.53	7.62	10.45	0.101	15.3	7.6542	1.4624	0.00137916	81.095		gumbel	151.258	108.082	209.31
N37W03W2	UK	-6.95	54.98	yes	N37W03W2_UK	15	7.8	13.45	12.03	8.53	2.488	31.76	21.4135	13.4504	0.00155905	114.373		lognormal	173.044	120.81	255.288
N37W03W5	UK	-6.99	54.51	yes	N37W03W5_UK	15	7.4	13.56	8.09	3.926	1.414	18.39	9.7266	4.772	0.00101938	62.0716		lognormal	136.403	95.3809	197.917
N38W02W1	UK	-3.45	56.44	yes	N38W02W1_UK	15	8.1	2.21	12.71	10.77	2.006	51.3	24.2	19.95	0.00207874	172.407		gamma	112.092	60.8824	203.625
N38W02W3	UK	-4.67	55.86	yes	N38W02W3_UK	15	7.5	14.62	5.29	2.023	0.104	8.46	4.01	2.15	0.000519685	29.4443		gumbel	155.718	111.446	215.748
N38W02W4	UK	-3.1	55.85	yes	N38W02W4_UK	15	8.2	6.55	21.83	9.05	4.418	44.3	34.48	29.71	0.00167898	147.855		lognormal	121.005	83.5033	178.817
N38W02W5	UK	-4.71	56.1	yes	N38W02W5_UK	15	7.6	1.44	3.069	1.01	0.161	7.17	3.76	3	0.000439733	22.066		gamma	42.8627	25.3971	72.0447
N38W03W3	UK	-5.16	56.07	yes	N38W03W3_UK	15	8	4.99	4.919	1.501	0.346	12.92	6.18	4.93	0.0006596	38.4541		lognormal	82.34	58.2429	118.005
N39W02W1	UK	-2.85	57.52	yes	N39W02W1_UK	15	7.5	12.32	11	5.38	2.236	14.66	15.76	8.91	0.000919442	58.708		gumbel	141.244	98.9396	205.178
N39W02W2	UK	-3.75	58.15	yes	N39W02W2_UK	15	7.8	6.34	10.37	2.849	0.66	6.31	12.82	2.24	0.000606587	27.4559		gumbel	95.7607	68.3413	137.736
N39W02W3	UK	-4.55	57.49	yes	N39W02W3_UK	15	7.5	9.58	6.22	1.378	0.608	4.545	7.06	1.84	0.000419745	17.0123		gumbel	115.375	83.0974	158.729
N39W02W4	UK	-3.19	57.59	yes	N39W02W4_UK	15	7.5	11.12	8.77	2.061	1.466	10.84	12.33	4.22	0.00054101	35.5501		gumbel	123.506	86.6201	177.279
N39W02W5	UK	-3.63	57.55	yes	N39W02W5_UK	15	6.5	14.82	11.18	3.407	3.532	12.47	18.59	6.75	0.000399757	45.1437		lognormal	96.4823	68.5799	140.723
N39W03W3	UK	-6.3	57.41	yes	N39W03W3_UK	15	7.5	6.64	11.19	4.757	0.117	8.53	10.66	1.17	0.000859478	40.8287		lognormal	90.6535	63.5192	130.238
